# Supplementary material for: (6-Meth­oxy-2-oxo-2H-chromen-4-yl)methyl pyrrolidine-1-carbodithio­ate
Source: Acta Crystallogr Sect E Struct Rep Online. 2012 Apr 28;68(Pt 5):o1566. doi: 10.1107/S1600536812017953 (PMC3344662; doi:10.1107/S1600536812017953)
Supplement: Supplementary file 1 [file e-68-o1566-sup1.cif]

##############################################################################
#                                                                            #
# This CIF contains the data in a paper accepted for publication in          #
# Acta Crystallographica Section E. It conforms to the requirements of       #
# Notes for Authors for Acta Crystallographica Section E, and has been       #
# peer reviewed under the auspices of the IUCr Commission on Journals.       #
#                                                                            #
# Full details of the Crystallographic Information File format               #
# are given in the paper "The Crystallographic Information File (CIF):       #
# a New Standard Archive File for Crystallography" by S. R. Hall, F. H.      #
# Allen and I. D. Brown [Acta Cryst. (1991), A47, 655-685].                  #
#                                                                            #
# The current version of the core CIF dictionary is obtainable from          #
# ftp://ftp.iucr.org/pub/cif_core.dic.                                       #
#                                                                            #
# Software is freely available for graphical display of the structure(s)     #
# in this CIF. For information consult the CIF software page                 #
# http://www.iucr.org/resources/cif/software.                                #
#                                                                            #
# This file may be used for bona fide research purposes within the           #
# scientific community so long as proper attribution is given to the journal # 
# article from which it was obtained.                                        #
#                                                                            #
##############################################################################
data_I
_audit_creation_method     SHELXL-97
_chemical_name_systematic
;
(6-Methoxy-2-oxo-2<i>H</i>-chromen-4-yl)methyl pyrrolidine-1-carbodithioate
;
_chemical_name_common     ?
_chemical_formula_moiety     'C16 H17 N O3 S2'
_chemical_formula_sum     'C16 H17 N O3 S2'
_chemical_formula_iupac     'C16 H17 N O3 S2'
_chemical_formula_weight     335.43
_chemical_melting_point     435
_symmetry_cell_setting     triclinic
_symmetry_space_group_name_H-M     'P -1'
_symmetry_space_group_name_Hall     '-P 1'
loop_
    _symmetry_equiv_pos_as_xyz
    'x, y, z'
    '-x, -y, -z'
_cell_length_a     6.7223(2)
_cell_length_b     8.0369(2)
_cell_length_c     15.4101(5)
_cell_angle_alpha     75.320(2)
_cell_angle_beta     88.4820(10)
_cell_angle_gamma     78.8420(10)
_cell_volume     789.93(4)
_cell_formula_units_Z     2
_cell_measurement_reflns_used     2768
_cell_measurement_theta_min     2.67
_cell_measurement_theta_max     25.00
_cell_measurement_temperature     293(2)
_exptl_crystal_description     Plate
_exptl_crystal_colour     colourless
_exptl_crystal_size_max     0.24
_exptl_crystal_size_mid     0.20
_exptl_crystal_size_min     0.12
_exptl_crystal_density_diffrn     1.410
_exptl_crystal_density_meas     ?
_exptl_crystal_density_method     'not measured'
_exptl_crystal_F_000     352
_exptl_absorpt_coefficient_mu     0.348
_exptl_absorpt_correction_type     multi-scan
_exptl_absorpt_process_details     '(SADABS; Bruker, 2001)'
_exptl_absorpt_correction_T_min     0.7700
_exptl_absorpt_correction_T_max     1.0000
_exptl_special_details
;
;
_diffrn_ambient_temperature     293(2)
_diffrn_radiation_type     MoK\a
_diffrn_radiation_wavelength     0.71073
_diffrn_radiation_source     'fine-focus sealed tube'
_diffrn_radiation_monochromator     graphite
_diffrn_measurement_device_type     'Bruker SMART CCD'
_diffrn_measurement_method     '\w and \f scans'
_diffrn_detector_area_resol_mean     ?
_diffrn_reflns_number     15231
_diffrn_reflns_av_R_equivalents     0.0237
_diffrn_reflns_av_sigmaI/netI     0.0142
_diffrn_reflns_theta_min     2.67
_diffrn_reflns_theta_max     25.00
_diffrn_reflns_theta_full     25.00
_diffrn_measured_fraction_theta_max     0.993
_diffrn_measured_fraction_theta_full     0.993
_diffrn_reflns_limit_h_min     -7
_diffrn_reflns_limit_h_max     7
_diffrn_reflns_limit_k_min     -9
_diffrn_reflns_limit_k_max     9
_diffrn_reflns_limit_l_min     -18
_diffrn_reflns_limit_l_max     18
_diffrn_standards_number     .
_diffrn_standards_interval_count     .
_diffrn_standards_interval_time     .
_diffrn_standards_decay_%     ?
_refine_special_details
;
Refinement of <i>F</i>^2^ against ALL reflections. The weighted <i>R</i>-factor
<i>wR</i> and goodness of fit <i>S</i> are based on <i>F</i>^2^, conventional
<i>R</i>-factors <i>R</i> are based on <i>F</i>, with <i>F</i> set to zero for
negative <i>F</i>^2^. The threshold expression of <i>F</i>^2^ >
2\s(<i>F</i>^2^) is used only for calculating <i>R</i>-factors(gt) <i>etc</i>.
and is not relevant to the choice of reflections for refinement.
<i>R</i>-factors based on <i>F</i>^2^ are statistically about twice as large
as those based on <i>F</i>, and <i>R</i>- factors based on ALL data will be
even larger.
;
_reflns_number_total     2768
_reflns_number_gt     2453
_reflns_threshold_expression     I>2\s(I)
_refine_ls_structure_factor_coef     Fsqd
_refine_ls_matrix_type     full
_refine_ls_R_factor_all     0.0504
_refine_ls_R_factor_gt     0.0453
_refine_ls_wR_factor_gt     0.1243
_refine_ls_wR_factor_ref     0.1280
_refine_ls_goodness_of_fit_ref     1.051
_refine_ls_restrained_S_all     1.051
_refine_ls_number_reflns     2768
_refine_ls_number_parameters     200
_refine_ls_number_restraints     0
_refine_ls_hydrogen_treatment     constr
_refine_ls_weighting_scheme     calc
_refine_ls_weighting_details
         'calc w=1/[\s^2^(Fo^2^)+(0.0674P)^2^+0.3732P] where P=(Fo^2^+2Fc^2^)/3'
_atom_sites_solution_hydrogens     geom
_atom_sites_solution_primary     direct
_atom_sites_solution_secondary     difmap
_refine_ls_shift/su_max     0.000
_refine_ls_shift/su_mean     0.000
_refine_diff_density_max     0.513
_refine_diff_density_min     -0.269
_refine_ls_extinction_method     none
_refine_ls_extinction_coef     ?
loop_
    _atom_type_symbol
    _atom_type_description
    _atom_type_scat_dispersion_real
    _atom_type_scat_dispersion_imag
    _atom_type_scat_source
    'C' 'C' 0.0033 0.0016
                         'International Tables Vol C Tables 4.2.6.8 and 6.1.1.4'
    'H' 'H' 0.0000 0.0000
                         'International Tables Vol C Tables 4.2.6.8 and 6.1.1.4'
    'N' 'N' 0.0061 0.0033
                         'International Tables Vol C Tables 4.2.6.8 and 6.1.1.4'
    'O' 'O' 0.0106 0.0060
                         'International Tables Vol C Tables 4.2.6.8 and 6.1.1.4'
    'S' 'S' 0.1246 0.1234
                         'International Tables Vol C Tables 4.2.6.8 and 6.1.1.4'
_computing_data_collection     'SMART (Bruker, 2001)'
_computing_cell_refinement     'SAINT (Bruker, 2001)'
_computing_data_reduction     'SAINT (Bruker, 2001)'
_computing_structure_solution     'SHELXS97 (Sheldrick, 2008)'
_computing_structure_refinement     'SHELXL97 (Sheldrick, 2008)'
_computing_molecular_graphics     'ORTEP-3 (Farrugia, 1997)'
_computing_publication_material     'SHELXL97 (Sheldrick, 2008)'
loop_
    _atom_site_type_symbol
    _atom_site_label
    _atom_site_fract_x
    _atom_site_fract_y
    _atom_site_fract_z
    _atom_site_U_iso_or_equiv
    _atom_site_adp_type
    _atom_site_calc_flag
    _atom_site_refinement_flags
    _atom_site_occupancy
    _atom_site_symmetry_multiplicity
    _atom_site_disorder_assembly
    _atom_site_disorder_group
    S S1 0.19010(9) 0.10311(9) 0.13745(4) 0.0584(2) Uani d . 1 1 . .
    S S2 0.60578(10) 0.18643(10) 0.08087(5) 0.0710(2) Uani d . 1 1 . .
    O O3 -0.3276(3) -0.0847(2) 0.41586(13) 0.0658(5) Uani d . 1 1 . .
    O O4 0.1152(3) 0.4294(2) 0.39350(11) 0.0574(4) Uani d . 1 1 . .
    O O5 0.3545(4) 0.5741(3) 0.34066(16) 0.0881(6) Uani d . 1 1 . .
    N N6 0.2772(3) 0.2620(2) -0.02227(13) 0.0522(5) Uani d . 1 1 . .
    C C7 -0.2661(5) -0.2251(3) 0.3765(2) 0.0716(7) Uani d . 1 1 . .
    H H7A -0.2656 -0.1814 0.3124 0.107 Uiso calc R 1 1 . .
    H H7B -0.3585 -0.3048 0.3919 0.107 Uiso calc R 1 1 . .
    H H7C -0.1321 -0.2852 0.3980 0.107 Uiso calc R 1 1 . .
    C C8 -0.2095(3) 0.0380(3) 0.40578(15) 0.0495(5) Uani d . 1 1 . .
    C C9 -0.0408(3) 0.0425(3) 0.35217(14) 0.0471(5) Uani d . 1 1 . .
    H H9 -0.0035 -0.0412 0.3197 0.057 Uiso calc R 1 1 . .
    C C10 0.0731(3) 0.1724(3) 0.34692(13) 0.0434(5) Uani d . 1 1 . .
    C C11 0.0111(4) 0.2970(3) 0.39567(14) 0.0473(5) Uani d . 1 1 . .
    C C12 -0.1572(4) 0.2920(3) 0.44935(15) 0.0540(6) Uani d . 1 1 . .
    H H12 -0.1956 0.3754 0.4820 0.065 Uiso calc R 1 1 . .
    C C13 -0.2659(4) 0.1638(3) 0.45391(15) 0.0545(6) Uani d . 1 1 . .
    H H13 -0.3794 0.1603 0.4897 0.065 Uiso calc R 1 1 . .
    C C14 0.2545(3) 0.1843(3) 0.29518(14) 0.0471(5) Uani d . 1 1 . .
    C C15 0.3517(4) 0.3155(3) 0.29444(16) 0.0572(6) Uani d . 1 1 . .
    H H15 0.4696 0.3210 0.2618 0.069 Uiso calc R 1 1 . .
    C C16 0.2814(4) 0.4486(3) 0.34202(17) 0.0610(6) Uani d . 1 1 . .
    C C17 0.3306(4) 0.0515(3) 0.24279(15) 0.0546(6) Uani d . 1 1 . .
    H H17A 0.3167 -0.0640 0.2780 0.066 Uiso calc R 1 1 . .
    H H17B 0.4734 0.0496 0.2309 0.066 Uiso calc R 1 1 . .
    C C18 0.3634(3) 0.1932(3) 0.05759(16) 0.0493(5) Uani d . 1 1 . .
    C C19 0.0669(4) 0.2655(4) -0.04648(18) 0.0676(7) Uani d . 1 1 . .
    H H19A -0.0266 0.3443 -0.0191 0.081 Uiso calc R 1 1 . .
    H H19B 0.0347 0.1493 -0.0275 0.081 Uiso calc R 1 1 . .
    C C20 0.0557(6) 0.3305(6) -0.1473(2) 0.1022(12) Uani d . 1 1 . .
    H H20A 0.0747 0.2328 -0.1749 0.123 Uiso calc R 1 1 . .
    H H20B -0.0747 0.4054 -0.1670 0.123 Uiso calc R 1 1 . .
    C C21 0.2206(6) 0.4298(5) -0.1712(2) 0.0920(10) Uani d . 1 1 . .
    H H21A 0.1743 0.5511 -0.1698 0.110 Uiso calc R 1 1 . .
    H H21B 0.2682 0.4266 -0.2309 0.110 Uiso calc R 1 1 . .
    C C22 0.3867(5) 0.3409(4) -0.10192(18) 0.0695(7) Uani d . 1 1 . .
    H H22A 0.4816 0.2516 -0.1219 0.083 Uiso calc R 1 1 . .
    H H22B 0.4600 0.4251 -0.0891 0.083 Uiso calc R 1 1 . .
loop_
    _atom_site_aniso_label
    _atom_site_aniso_U_11
    _atom_site_aniso_U_22
    _atom_site_aniso_U_33
    _atom_site_aniso_U_12
    _atom_site_aniso_U_13
    _atom_site_aniso_U_23
    S1 0.0516(4) 0.0805(4) 0.0513(3) -0.0254(3) 0.0134(3) -0.0233(3)
    S2 0.0432(4) 0.0889(5) 0.0828(5) -0.0197(3) 0.0108(3) -0.0209(4)
    O3 0.0625(11) 0.0579(10) 0.0844(12) -0.0230(8) 0.0155(9) -0.0240(9)
    O4 0.0653(11) 0.0497(9) 0.0624(10) -0.0165(8) 0.0038(8) -0.0199(7)
    O5 0.0919(15) 0.0733(12) 0.1171(17) -0.0450(11) 0.0114(13) -0.0359(12)
    N6 0.0517(11) 0.0552(11) 0.0534(11) -0.0160(8) 0.0119(8) -0.0175(9)
    C7 0.0665(17) 0.0551(14) 0.099(2) -0.0158(12) -0.0006(15) -0.0272(14)
    C8 0.0487(13) 0.0462(11) 0.0509(12) -0.0090(9) 0.0005(10) -0.0075(9)
    C9 0.0518(13) 0.0424(11) 0.0473(11) -0.0075(9) 0.0025(9) -0.0132(9)
    C10 0.0484(12) 0.0408(10) 0.0369(10) -0.0040(9) -0.0026(8) -0.0054(8)
    C11 0.0553(13) 0.0415(11) 0.0442(11) -0.0092(9) -0.0033(9) -0.0090(9)
    C12 0.0631(15) 0.0511(12) 0.0474(12) -0.0040(11) 0.0057(10) -0.0177(10)
    C13 0.0551(14) 0.0547(13) 0.0515(12) -0.0088(11) 0.0102(10) -0.0121(10)
    C14 0.0474(12) 0.0462(11) 0.0444(11) -0.0082(9) -0.0024(9) -0.0060(9)
    C15 0.0522(14) 0.0604(14) 0.0595(14) -0.0175(11) 0.0047(11) -0.0117(11)
    C16 0.0641(16) 0.0542(13) 0.0669(15) -0.0193(12) -0.0062(12) -0.0128(11)
    C17 0.0499(13) 0.0567(13) 0.0545(13) -0.0064(10) 0.0067(10) -0.0124(10)
    C18 0.0462(13) 0.0469(11) 0.0611(13) -0.0122(9) 0.0137(10) -0.0237(10)
    C19 0.0595(16) 0.0845(18) 0.0611(15) -0.0181(13) 0.0014(12) -0.0194(13)
    C20 0.105(3) 0.130(3) 0.0654(19) -0.038(2) -0.0115(18) 0.0000(19)
    C21 0.120(3) 0.095(2) 0.0615(17) -0.038(2) 0.0020(18) -0.0095(16)
    C22 0.0791(19) 0.0671(15) 0.0659(16) -0.0263(14) 0.0254(14) -0.0168(13)
_geom_special_details
;
All s.u.'s (except the s.u. in the dihedral angle between two l.s. planes) are
estimated using the full covariance matrix. The cell s.u.'s are taken into
account individually in the estimation of s.u.'s in distances, angles and
torsion angles; correlations between s.u.'s in cell parameters are only used
when they are defined by crystal symmetry. An approximate (isotropic)
treatment of cell s.u.'s is used for estimating s.u.'s involving l.s. planes.
;
loop_
    _geom_bond_atom_site_label_1
    _geom_bond_atom_site_label_2
    _geom_bond_site_symmetry_2
    _geom_bond_distance
    _geom_bond_publ_flag
    S1 C18 . 1.787(2) ?
    S1 C17 . 1.813(2) ?
    S2 C18 . 1.666(2) ?
    O3 C8 . 1.358(3) ?
    O3 C7 . 1.403(3) ?
    O4 C16 . 1.364(3) ?
    O4 C11 . 1.375(3) ?
    O5 C16 . 1.199(3) ?
    N6 C18 . 1.313(3) ?
    N6 C19 . 1.465(3) ?
    N6 C22 . 1.480(3) ?
    C7 H7A . 0.9600 ?
    C7 H7B . 0.9600 ?
    C7 H7C . 0.9600 ?
    C8 C9 . 1.386(3) ?
    C8 C13 . 1.391(3) ?
    C9 C10 . 1.395(3) ?
    C9 H9 . 0.9300 ?
    C10 C11 . 1.395(3) ?
    C10 C14 . 1.445(3) ?
    C11 C12 . 1.385(3) ?
    C12 C13 . 1.361(3) ?
    C12 H12 . 0.9300 ?
    C13 H13 . 0.9300 ?
    C14 C15 . 1.341(3) ?
    C14 C17 . 1.502(3) ?
    C15 C16 . 1.446(4) ?
    C15 H15 . 0.9300 ?
    C17 H17A . 0.9700 ?
    C17 H17B . 0.9700 ?
    C19 C20 . 1.507(4) ?
    C19 H19A . 0.9700 ?
    C19 H19B . 0.9700 ?
    C20 C21 . 1.474(5) ?
    C20 H20A . 0.9700 ?
    C20 H20B . 0.9700 ?
    C21 C22 . 1.505(5) ?
    C21 H21A . 0.9700 ?
    C21 H21B . 0.9700 ?
    C22 H22A . 0.9700 ?
    C22 H22B . 0.9700 ?
loop_
    _geom_angle_atom_site_label_1
    _geom_angle_atom_site_label_2
    _geom_angle_atom_site_label_3
    _geom_angle_site_symmetry_1
    _geom_angle_site_symmetry_3
    _geom_angle
    _geom_angle_publ_flag
    C18 S1 C17 . . 102.70(11) ?
    C8 O3 C7 . . 118.4(2) ?
    C16 O4 C11 . . 121.98(18) ?
    C18 N6 C19 . . 126.0(2) ?
    C18 N6 C22 . . 123.3(2) ?
    C19 N6 C22 . . 110.6(2) ?
    O3 C7 H7A . . 109.5 ?
    O3 C7 H7B . . 109.5 ?
    H7A C7 H7B . . 109.5 ?
    O3 C7 H7C . . 109.5 ?
    H7A C7 H7C . . 109.5 ?
    H7B C7 H7C . . 109.5 ?
    O3 C8 C9 . . 124.1(2) ?
    O3 C8 C13 . . 115.9(2) ?
    C9 C8 C13 . . 119.9(2) ?
    C8 C9 C10 . . 120.1(2) ?
    C8 C9 H9 . . 120.0 ?
    C10 C9 H9 . . 120.0 ?
    C11 C10 C9 . . 118.4(2) ?
    C11 C10 C14 . . 117.6(2) ?
    C9 C10 C14 . . 123.99(19) ?
    O4 C11 C12 . . 116.88(19) ?
    O4 C11 C10 . . 121.7(2) ?
    C12 C11 C10 . . 121.4(2) ?
    C13 C12 C11 . . 119.3(2) ?
    C13 C12 H12 . . 120.3 ?
    C11 C12 H12 . . 120.3 ?
    C12 C13 C8 . . 120.9(2) ?
    C12 C13 H13 . . 119.6 ?
    C8 C13 H13 . . 119.6 ?
    C15 C14 C10 . . 119.0(2) ?
    C15 C14 C17 . . 121.1(2) ?
    C10 C14 C17 . . 119.93(19) ?
    C14 C15 C16 . . 123.0(2) ?
    C14 C15 H15 . . 118.5 ?
    C16 C15 H15 . . 118.5 ?
    O5 C16 O4 . . 116.9(2) ?
    O5 C16 C15 . . 126.6(3) ?
    O4 C16 C15 . . 116.5(2) ?
    C14 C17 S1 . . 110.94(16) ?
    C14 C17 H17A . . 109.5 ?
    S1 C17 H17A . . 109.5 ?
    C14 C17 H17B . . 109.5 ?
    S1 C17 H17B . . 109.5 ?
    H17A C17 H17B . . 108.0 ?
    N6 C18 S2 . . 124.10(18) ?
    N6 C18 S1 . . 111.67(17) ?
    S2 C18 S1 . . 124.21(15) ?
    N6 C19 C20 . . 104.6(2) ?
    N6 C19 H19A . . 110.8 ?
    C20 C19 H19A . . 110.8 ?
    N6 C19 H19B . . 110.8 ?
    C20 C19 H19B . . 110.8 ?
    H19A C19 H19B . . 108.9 ?
    C21 C20 C19 . . 105.7(3) ?
    C21 C20 H20A . . 110.6 ?
    C19 C20 H20A . . 110.6 ?
    C21 C20 H20B . . 110.6 ?
    C19 C20 H20B . . 110.6 ?
    H20A C20 H20B . . 108.7 ?
    C20 C21 C22 . . 105.6(3) ?
    C20 C21 H21A . . 110.6 ?
    C22 C21 H21A . . 110.6 ?
    C20 C21 H21B . . 110.6 ?
    C22 C21 H21B . . 110.6 ?
    H21A C21 H21B . . 108.8 ?
    N6 C22 C21 . . 103.7(2) ?
    N6 C22 H22A . . 111.0 ?
    C21 C22 H22A . . 111.0 ?
    N6 C22 H22B . . 111.0 ?
    C21 C22 H22B . . 111.0 ?
    H22A C22 H22B . . 109.0 ?
loop_
    _geom_hbond_atom_site_label_D
    _geom_hbond_atom_site_label_H
    _geom_hbond_atom_site_label_A
    _geom_hbond_site_symmetry_A
    _geom_hbond_distance_DH
    _geom_hbond_distance_HA
    _geom_hbond_distance_DA
    _geom_hbond_angle_DHA
    _geom_hbond_publ_flag
    C7 H7B O5 1_445 0.96 2.55 3.396(4) 147 yes
    C7 H7C O4 1_545 0.96 2.57 3.356(3) 139 yes
    C13 H13 O3 2_456 0.93 2.50 3.411(3) 168 yes
    C17 H17B S2 . 0.97 2.52 3.160(3) 124 yes
data_global
_journal_data_validation_number     ?
_journal_date_recd_electronic     2012-04-21
_journal_date_accepted     2012-04-22
_journal_name_full     'Acta Crystallographica, Section E'
_journal_year     2012
_journal_volume     68
_journal_issue      5
_journal_page_first     o1566
_journal_page_last     o1566
_journal_paper_category     QO
_journal_paper_doi     10.1107/S1600536812017953
_journal_coeditor_code     HB6751
_publ_contact_author_name     'H.C.Devarajegowda'
_publ_contact_author_address
;
Department of Physics
Yuvaraja's College (Constituent College)
University of Mysore,  Mysore 570 005
Karnataka
India
;
_publ_contact_author_email     'devarajegowda@yahoo.com'
_publ_contact_author_fax     '+91 0821 2419292'
_publ_contact_author_phone     '+91 0821 2518101'
_publ_section_title
;
(6-Methoxy-2-oxo-2<i>H</i>-chromen-4-yl)methyl pyrrolidine-1-carbodithioate
;
loop_
    _publ_author_name
    _publ_author_address
    'N. M. Mahabaleshwaraiah'
;
Department of Chemistry
Karnatak Science College
Dharwad 580 001
Karnataka
India
;
    'K. Mahesh Kumar'
;
Department of Chemistry
Karnatak Science College
Dharwad 580 001
Karnataka
India
;
    'O. Kotresh'
;
Department of Chemistry
Karnatak Science College
Dharwad 580 001
Karnataka
India
;
    'Waleed Fadl Ali Al-eryani'
;
Department of Physics
Yuvaraja's College (Constituent College)
University of Mysore
Mysore 570 005
Karnataka
India
;
    'H. C. Devarajegowda'
;
Department of Physics
Yuvaraja's College (Constituent College)
University of Mysore
Mysore 570 005
Karnataka
India
;
