# Supplementary material for: (6-Meth­oxy-2-oxo-2H-chromen-4-yl)methyl pyrrolidine-1-carbodithio­ate
Source: Acta Crystallogr Sect E Struct Rep Online. 2012 Apr 28;68(Pt 5):o1566. doi: 10.1107/S1600536812017953 (PMC3344662; doi:10.1107/S1600536812017953)
Supplement: Supplementary file 2 [file e-68-o1566-Isup2.hkl]

#
# h,k,l, Fc-squared, Fo-squared, sigma(Fo-squared) and status flag
#
data_I
_shelx_title ' CHEM_Mahesh_P5_0m in P-1'
_shelx_refln_list_code          4
_shelx_F_calc_maximum      139.29
_exptl_crystal_F_000       352.00
_reflns_d_resolution_high  0.8409
 
loop_
 _symmetry_equiv_pos_as_xyz
 'x, y, z'
 '-x, -y, -z'
 
_cell_length_a     6.7223
_cell_length_b     8.0369
_cell_length_c    15.4101
_cell_angle_alpha  75.320
_cell_angle_beta   88.482
_cell_angle_gamma  78.842
 
_shelx_F_squared_multiplier     1.000
 
loop_
 _refln_index_h
 _refln_index_k
 _refln_index_l
 _refln_F_squared_calc
 _refln_F_squared_meas
 _refln_F_squared_sigma
 _refln_observed_status
   1   0   0      111.76      117.09      0.76 o
   2   0   0     2181.91     2090.93     12.51 o
   3   0   0      978.56     1035.45      6.84 o
   4   0   0      104.22       89.75      1.39 o
   5   0   0      159.45      151.09      1.67 o
   6   0   0        1.71        0.73      0.55 o
   7   0   0       16.69       20.01      2.02 o
  -7   1   0        0.79        1.84      0.92 o
  -6   1   0        2.46        2.02      0.73 o
  -5   1   0      205.02      183.27      2.98 o
  -4   1   0      382.80      461.60      4.36 o
  -3   1   0       74.65       84.98      0.90 o
  -2   1   0        0.12        0.82      0.09 o
  -1   1   0     2842.67     2974.03     24.01 o
   0   1   0      758.88      888.38      8.75 o
   1   1   0     4215.72     4204.50     29.18 o
   2   1   0     1013.78     1059.29      7.36 o
   3   1   0      128.16      116.85      1.00 o
   4   1   0      174.68      201.27      1.68 o
   5   1   0       38.57       37.63      0.67 o
   6   1   0       13.02        8.13      0.45 o
   7   1   0      109.85      110.67      4.22 o
  -7   2   0       18.39       17.67      1.32 o
  -6   2   0       42.57       38.54      1.59 o
  -5   2   0       65.81       59.85      1.93 o
  -4   2   0        0.03        0.55      0.31 o
  -3   2   0      655.26      657.17      4.93 o
  -2   2   0        3.94        4.90      0.19 o
  -1   2   0      183.01      222.95      2.02 o
   0   2   0     1040.96     1125.61      7.94 o
   1   2   0        2.99        0.13      0.12 o
   2   2   0      611.56      653.65      5.35 o
   3   2   0       26.21       27.29      0.43 o
   4   2   0       39.22       31.63      0.50 o
   5   2   0       21.69       22.42      0.46 o
   6   2   0       68.35       54.27      1.20 o
   7   2   0      161.42      156.91      3.14 o
  -6   3   0       43.76       47.83      2.01 o
  -5   3   0       97.15       95.13      3.58 o
  -4   3   0       40.00       38.23      0.94 o
  -3   3   0        3.22        4.01      0.37 o
  -2   3   0      412.75      419.15      3.61 o
  -1   3   0      849.53      837.17      6.23 o
   0   3   0      213.91      229.30      1.79 o
   1   3   0        5.56       16.35      0.30 o
   2   3   0       73.87       74.59      0.85 o
   3   3   0       13.31       13.45      0.43 o
   4   3   0      517.34      474.72      3.77 o
   5   3   0       47.98       45.91      1.05 o
   6   3   0       76.75       80.28      1.60 o
   7   3   0       12.58       10.74      1.04 o
  -6   4   0        2.79        2.29      0.78 o
  -5   4   0       57.72       58.90      2.66 o
  -4   4   0        3.47        3.51      0.36 o
  -3   4   0      121.38      117.52      1.65 o
  -2   4   0      485.86      518.13      4.35 o
  -1   4   0       76.67       78.15      0.79 o
   0   4   0       18.95       17.72      0.33 o
   1   4   0       28.61       20.54      0.46 o
   2   4   0     1715.01     1808.77     13.50 o
   3   4   0       31.04       26.38      0.39 o
   4   4   0      101.36       93.92      1.38 o
   5   4   0       11.47       15.22      0.72 o
   6   4   0      179.52      176.68      2.97 o
  -5   5   0        1.37        0.85      0.38 o
  -4   5   0        0.12        0.22      0.32 o
  -3   5   0        0.05        0.00      0.31 o
  -2   5   0        9.09       10.65      0.61 o
  -1   5   0        0.51        0.00      0.15 o
   0   5   0        5.80        3.02      0.18 o
   1   5   0      408.08      390.37      3.20 o
   2   5   0       40.96       42.53      0.64 o
   3   5   0      217.67      191.87      2.25 o
   4   5   0      103.84       93.31      1.50 o
   5   5   0       12.16       13.60      0.77 o
   6   5   0       19.12       16.15      1.65 o
   7   5   0       13.60       16.15      1.65 o
  -4   6   0        0.15        0.07      0.36 o
  -3   6   0        2.95        4.15      0.51 o
  -2   6   0        5.91        4.59      0.33 o
  -1   6   0       73.10       78.12      1.09 o
   0   6   0       15.60       12.66      0.40 o
   1   6   0        5.79        5.13      0.33 o
   2   6   0      234.24      224.90      3.16 o
   3   6   0       48.91       48.45      1.02 o
   4   6   0       43.43       38.67      0.89 o
   5   6   0       51.95       46.88      1.06 o
   6   6   0        1.33        0.00      0.92 o
  -3   7   0        0.16        0.00      0.32 o
  -2   7   0        1.55        1.17      0.26 o
  -1   7   0        1.73        1.62      0.31 o
   0   7   0        7.99        9.27      0.98 o
   1   7   0      145.53      132.91      2.22 o
   2   7   0       21.06       24.79      0.66 o
   3   7   0       21.73       19.49      0.72 o
   4   7   0       44.65       42.98      1.31 o
   5   7   0        2.60        3.84      0.51 o
   6   7   0       11.75       14.51      1.28 o
  -2   8   0        0.09        0.40      0.38 o
  -1   8   0       24.79       27.84      1.06 o
   0   8   0      135.26      151.04      3.15 o
   1   8   0       70.97       71.51      1.58 o
   2   8   0        2.08        1.05      0.40 o
   3   8   0       90.47       90.06      1.81 o
   4   8   0        3.81        3.26      0.58 o
   5   8   0        7.84        9.33      0.92 o
   0   9   0        2.68        3.27      1.19 o
   1   9   0        0.80        0.73      0.52 o
   2   9   0        0.00        0.00      0.38 o
   3   9   0        8.73       11.01      1.47 o
  -2  -9   1        1.47        2.72      0.57 o
  -1  -9   1        0.50        0.28      0.52 o
  -5  -8   1       27.35       33.54      1.74 o
  -4  -8   1       16.67       19.29      1.77 o
  -3  -8   1       30.82       29.31      1.14 o
  -2  -8   1        8.84        9.40      0.79 o
  -1  -8   1        0.20        0.00      0.73 o
   0  -8   1       54.84       51.04      1.50 o
   1  -8   1      104.75       94.56      1.84 o
   2  -8   1        1.01        1.23      0.42 o
  -6  -7   1        2.37        2.91      0.75 o
  -5  -7   1       33.49       37.95      1.44 o
  -4  -7   1       28.38       23.75      0.86 o
  -3  -7   1      167.71      161.31      2.35 o
  -2  -7   1       13.53       12.11      0.52 o
  -1  -7   1        5.13        1.21      0.41 o
   0  -7   1       14.29       11.52      0.66 o
   1  -7   1       21.44       22.00      0.73 o
   2  -7   1        1.97        0.58      0.42 o
   3  -7   1        3.48        4.51      0.54 o
  -6  -6   1       17.40       14.50      1.65 o
  -5  -6   1       18.11       15.23      0.68 o
  -4  -6   1      128.40      126.73      1.78 o
  -3  -6   1       54.87       58.06      1.46 o
  -2  -6   1       45.28       40.68      1.05 o
  -1  -6   1       81.80       92.28      1.52 o
   0  -6   1        4.56        5.23      0.37 o
   1  -6   1       83.88       79.21      1.15 o
   2  -6   1       14.12       11.53      0.42 o
   3  -6   1       35.48       40.01      1.28 o
   4  -6   1       30.71       33.87      1.07 o
  -7  -5   1        0.42        1.65      0.92 o
  -6  -5   1       55.24       51.76      2.75 o
  -5  -5   1        0.35        0.32      0.29 o
  -4  -5   1       13.56       12.52      0.56 o
  -3  -5   1      114.87      110.87      1.51 o
  -2  -5   1       99.14       88.94      1.20 o
  -1  -5   1      109.18       94.08      1.54 o
   0  -5   1        0.61        0.94      0.13 o
   1  -5   1        0.96        0.84      0.14 o
   2  -5   1       55.56       58.79      0.88 o
   3  -5   1       43.71       44.74      1.22 o
   4  -5   1       81.94       90.26      2.33 o
   5  -5   1        8.40        7.77      0.43 o
  -6  -4   1        1.59        2.08      0.67 o
  -5  -4   1       87.33       88.85      1.97 o
  -4  -4   1      349.83      329.45      3.69 o
  -3  -4   1        0.15        0.52      0.12 o
  -2  -4   1      866.72      950.28      8.02 o
  -1  -4   1      845.28      852.28      6.63 o
   0  -4   1        3.22        5.68      0.22 o
   1  -4   1      307.07      328.07      2.39 o
   2  -4   1      246.10      234.54      2.10 o
   3  -4   1       96.93       83.97      1.25 o
   4  -4   1       26.30       23.53      0.76 o
   5  -4   1        0.01        0.00      0.31 o
   6  -4   1       41.72       45.46      2.21 o
  -7  -3   1        4.89        4.05      0.78 o
  -6  -3   1      182.10      193.67      3.13 o
  -5  -3   1      481.97      457.28      5.74 o
  -4  -3   1     1048.99     1005.57      7.88 o
  -3  -3   1       82.97       90.83      0.82 o
  -2  -3   1      954.12     1008.88     10.97 o
  -1  -3   1      168.97      155.22      1.33 o
   0  -3   1        3.39        2.27      0.13 o
   1  -3   1      701.89      674.58      4.71 o
   2  -3   1       16.88       16.13      0.38 o
   3  -3   1      158.37      135.35      1.48 o
   4  -3   1        1.67        2.93      0.36 o
   5  -3   1       26.78       32.39      2.94 o
   6  -3   1       13.37       10.33      1.10 o
  -7  -2   1       93.45       95.36      3.37 o
  -6  -2   1        7.53        6.06      0.54 o
  -5  -2   1       49.74       59.17      0.83 o
  -4  -2   1      236.91      224.68      1.97 o
  -3  -2   1        1.82        1.42      0.15 o
  -2  -2   1     2758.02     2746.76     20.73 o
  -1  -2   1     1134.99     1253.67     13.44 o
   0  -2   1      114.77      113.01      0.90 o
   1  -2   1        2.36        4.58      0.15 o
   2  -2   1      325.47      376.87      2.66 o
   3  -2   1      896.19      896.24      6.64 o
   4  -2   1       23.91       20.13      0.66 o
   5  -2   1      106.24      103.87      2.72 o
   6  -2   1       11.37       11.27      1.01 o
   7  -2   1        7.99        8.29      1.01 o
  -7  -1   1       13.01       17.44      1.84 o
  -6  -1   1       26.26       24.32      0.80 o
  -5  -1   1      199.95      196.05      1.98 o
  -4  -1   1      796.36      776.94      5.71 o
  -3  -1   1      132.89      145.76      1.14 o
  -2  -1   1      103.25       88.19      0.70 o
  -1  -1   1      478.51      562.24      3.94 o
   0  -1   1     1735.37     1818.96     14.05 o
   1  -1   1      269.50      320.80      2.26 o
   2  -1   1        0.14        1.13      0.10 o
   3  -1   1      196.80      227.13      2.17 o
   4  -1   1       39.47       37.35      0.70 o
   5  -1   1      163.69      144.82      2.55 o
   6  -1   1        0.21        0.00      0.55 o
   7  -1   1        1.67        3.30      1.10 o
  -7   0   1        3.11        2.57      1.10 o
  -6   0   1       24.58       23.68      1.84 o
  -5   0   1       75.58       72.41      1.02 o
  -4   0   1       92.10       74.92      0.94 o
  -3   0   1      107.21      107.11      0.97 o
  -2   0   1      320.30      391.48      2.43 o
  -1   0   1      116.47      153.97      1.12 o
   1   0   1     2479.28     2606.58     17.34 o
   2   0   1      184.63      174.96      1.23 o
   3   0   1        4.08        6.58      0.32 o
   4   0   1      166.42      170.40      1.72 o
   5   0   1      522.68      494.48      4.90 o
   6   0   1        8.82        9.21      0.84 o
   7   0   1       46.26       45.70      2.75 o
  -7   1   1       83.44       89.75      4.04 o
  -6   1   1        3.93        6.42      1.10 o
  -5   1   1        5.57        7.15      0.58 o
  -4   1   1      268.41      270.55      2.77 o
  -3   1   1      795.87      823.78      6.45 o
  -2   1   1     1275.46     1309.17      8.22 o
  -1   1   1      364.28      360.53      2.83 o
   0   1   1     1106.65     1087.68      9.71 o
   1   1   1     1009.92     1115.76      8.37 o
   2   1   1     1013.73     1182.06      7.87 o
   3   1   1      308.24      332.11      2.47 o
   4   1   1       20.56        9.44      0.35 o
   5   1   1       12.17       12.46      0.44 o
   6   1   1        0.10        0.40      0.23 o
   7   1   1       45.43       42.21      2.57 o
  -7   2   1       41.22       46.25      2.94 o
  -6   2   1        9.27        5.83      1.38 o
  -5   2   1      155.03      154.19      3.50 o
  -4   2   1       20.94       20.17      0.60 o
  -3   2   1      353.51      350.01      2.82 o
  -2   2   1      416.44      387.72      3.52 o
  -1   2   1      776.45      909.96      7.82 o
   0   2   1     7675.73     7534.81     58.29 o
   1   2   1        7.05        4.58      0.14 o
   2   2   1      263.24      276.30      2.41 o
   3   2   1       12.26       10.42      0.29 o
   4   2   1      420.39      406.16      3.17 o
   5   2   1      127.70      121.53      1.42 o
   6   2   1       90.94       84.25      1.61 o
   7   2   1        9.60        9.98      0.94 o
  -6   3   1        1.88        3.77      1.10 o
  -5   3   1      165.66      159.72      3.83 o
  -4   3   1       42.86       39.94      1.06 o
  -3   3   1      102.03      105.29      1.24 o
  -2   3   1      260.12      228.25      2.35 o
  -1   3   1      285.53      272.50      2.17 o
   0   3   1      554.59      571.16      4.58 o
   1   3   1       21.78       19.69      0.34 o
   2   3   1      722.64      708.72      6.20 o
   3   3   1      515.18      521.13      4.36 o
   4   3   1      552.18      567.63      4.67 o
   5   3   1      130.88      134.38      1.72 o
   6   3   1      188.31      185.67      2.54 o
  -6   4   1       51.49       52.43      2.75 o
  -5   4   1       54.45       54.53      3.30 o
  -4   4   1       27.81       21.54      0.81 o
  -3   4   1      268.00      276.69      3.14 o
  -2   4   1       17.56       19.10      0.69 o
  -1   4   1        5.48        4.75      0.31 o
   0   4   1       15.74       13.29      0.32 o
   1   4   1      118.96      113.35      1.48 o
   2   4   1        6.96       11.33      0.43 o
   3   4   1        0.00        0.11      0.10 o
   4   4   1        4.58        5.64      0.29 o
   5   4   1      396.91      408.63      4.80 o
   6   4   1      187.43      170.45      2.81 o
  -5   5   1       24.86       26.31      1.17 o
  -4   5   1        0.90        1.04      0.36 o
  -3   5   1      110.62      106.15      1.92 o
  -2   5   1       26.50       27.14      0.59 o
  -1   5   1      254.61      248.62      2.28 o
   0   5   1        5.45        6.33      0.30 o
   1   5   1      174.63      202.03      1.82 o
   2   5   1       28.28       22.71      0.45 o
   3   5   1       46.99       48.27      0.73 o
   4   5   1      396.09      375.69      4.86 o
   5   5   1        5.59        6.98      0.72 o
   6   5   1        0.87        1.65      0.92 o
   7   5   1        3.90        1.65      0.92 o
  -5   6   1        8.50        8.99      0.82 o
  -4   6   1        0.91        0.54      0.36 o
  -3   6   1        0.20        0.00      0.34 o
  -2   6   1        1.17        1.86      0.25 o
  -1   6   1       78.28       84.01      1.39 o
   0   6   1        4.07        2.81      0.24 o
   1   6   1       10.04        7.97      0.37 o
   2   6   1        2.84        3.31      0.57 o
   3   6   1       38.82       33.97      0.78 o
   4   6   1      375.45      340.50      4.67 o
   5   6   1       11.52        8.13      0.47 o
   6   6   1       36.51       44.23      2.75 o
   7   6   1        0.63        0.00      0.92 o
  -4   7   1        8.37        9.57      0.83 o
  -3   7   1       15.02       16.95      0.88 o
  -2   7   1        3.59        2.71      0.35 o
  -1   7   1        0.02        0.00      0.28 o
   0   7   1      238.60      229.21      3.69 o
   1   7   1        0.05        1.10      0.73 o
   2   7   1        1.39        1.89      0.29 o
   3   7   1      112.08       98.19      1.72 o
   4   7   1        1.41        0.24      0.50 o
   5   7   1        1.97        1.71      0.41 o
   6   7   1        9.86       12.11      1.65 o
  -2   8   1        2.49        1.94      0.50 o
  -1   8   1        9.41        9.55      0.63 o
   0   8   1        2.32        1.47      0.92 o
   1   8   1       10.80       12.36      0.83 o
   2   8   1       18.57       16.04      0.72 o
   3   8   1        0.05        0.27      0.40 o
   4   8   1       14.45        9.28      1.28 o
   5   8   1       12.26       10.10      0.75 o
   0   9   1       13.31       12.57      1.04 o
   1   9   1        0.47        0.24      0.44 o
   2   9   1        0.06        0.00      0.38 o
   3   9   1       10.83       15.97      1.65 o
  -4  -8   2        1.80        0.70      0.61 o
  -3  -8   2       21.91       27.39      2.26 o
  -2  -8   2        0.15        0.40      0.38 o
  -1  -8   2        2.01        0.73      0.55 o
   0  -8   2       34.66       35.56      2.39 o
   1  -8   2       64.25       71.50      1.60 o
   2  -8   2        0.08        0.26      0.38 o
  -5  -7   2        0.50        0.94      0.41 o
  -4  -7   2       15.30       15.77      1.08 o
  -3  -7   2        0.49        0.58      0.59 o
  -2  -7   2        0.61        0.13      0.26 o
  -1  -7   2        5.01        5.44      0.50 o
   0  -7   2       73.00       73.15      1.83 o
   1  -7   2       23.56       23.96      0.76 o
   2  -7   2       21.61       25.33      0.84 o
   3  -7   2        1.57        1.97      0.45 o
  -6  -6   2       56.81       67.54      3.49 o
  -5  -6   2       21.28       20.09      1.02 o
  -4  -6   2        0.14        0.10      0.25 o
  -3  -6   2       19.17       20.62      0.74 o
  -2  -6   2       10.16        7.98      0.41 o
  -1  -6   2      106.83      113.64      1.82 o
   0  -6   2       11.29       13.11      0.59 o
   1  -6   2        5.29        3.93      0.31 o
   2  -6   2        1.73        0.32      0.22 o
   3  -6   2       31.03       30.73      1.31 o
   4  -6   2       14.47       17.79      1.62 o
  -7  -5   2        1.89        1.47      0.92 o
  -6  -5   2       12.78       17.25      1.84 o
  -5  -5   2       25.09       27.62      0.67 o
  -4  -5   2        5.54        7.57      0.44 o
  -3  -5   2        7.99        7.26      0.43 o
  -2  -5   2        0.27        0.73      0.19 o
  -1  -5   2     1122.12     1133.68     10.20 o
   0  -5   2       20.10       19.17      0.35 o
   1  -5   2       37.50       40.21      0.64 o
   2  -5   2       10.52       11.15      0.41 o
   3  -5   2       47.22       50.44      1.05 o
   4  -5   2       27.49       28.11      0.89 o
   5  -5   2        0.58        0.00      0.28 o
  -6  -4   2        0.03        0.71      0.51 o
  -5  -4   2      372.09      371.98      4.90 o
  -4  -4   2      230.80      197.36      2.46 o
  -3  -4   2       64.98       57.73      1.00 o
  -2  -4   2      393.71      400.41      3.40 o
  -1  -4   2       55.40       71.58      0.78 o
   0  -4   2        0.76        1.12      0.11 o
   1  -4   2      349.25      354.21      2.71 o
   2  -4   2      135.41      116.67      1.18 o
   3  -4   2      268.14      274.80      2.82 o
   4  -4   2        5.56        5.85      0.48 o
   5  -4   2        5.91        5.39      0.34 o
   6  -4   2        1.24        0.35      0.70 o
  -7  -3   2       30.81       31.57      2.20 o
  -6  -3   2      124.48      107.45      2.54 o
  -5  -3   2       94.27       86.63      1.56 o
  -4  -3   2       81.11       74.94      2.17 o
  -3  -3   2      151.94      131.76      1.28 o
  -2  -3   2       44.59       35.73      0.57 o
  -1  -3   2      755.47      767.36      6.23 o
   0  -3   2        0.22        0.00      0.06 o
   1  -3   2       15.70       11.89      0.24 o
   2  -3   2      100.03      106.93      0.98 o
   3  -3   2       95.00      101.28      1.21 o
   4  -3   2       25.95       30.70      0.72 o
   5  -3   2        9.60        9.43      1.01 o
   6  -3   2        9.41        8.40      1.19 o
  -7  -2   2       26.11       28.82      1.82 o
  -6  -2   2      302.35      282.03      4.04 o
  -5  -2   2      356.58      345.88      3.53 o
  -4  -2   2      189.89      189.60      1.72 o
  -3  -2   2        2.27        1.47      0.13 o
  -2  -2   2      171.29      147.50      1.24 o
  -1  -2   2      287.53      290.25      2.40 o
   0  -2   2      487.51      562.36      4.44 o
   1  -2   2      210.47      226.45      1.80 o
   2  -2   2        0.05        0.13      0.08 o
   3  -2   2      460.65      409.41      3.26 o
   4  -2   2       14.46       14.03      0.63 o
   5  -2   2        1.42        1.73      0.45 o
   6  -2   2       21.67       21.54      1.36 o
   7  -2   2        0.30        0.55      0.65 o
  -7  -1   2        3.44        2.20      0.92 o
  -6  -1   2       58.35       63.14      1.65 o
  -5  -1   2      115.10      113.39      1.25 o
  -4  -1   2      637.78      614.01      4.38 o
  -3  -1   2       17.90       28.38      0.38 o
  -2  -1   2      565.76      519.50      3.73 o
  -1  -1   2      817.02      773.23      6.78 o
   0  -1   2       37.01       45.58      0.45 o
   1  -1   2    19402.07    17464.53    218.77 o
   2  -1   2     1133.97     1131.00      8.04 o
   3  -1   2       98.54       94.81      1.08 o
   4  -1   2       18.54       18.34      0.49 o
   5  -1   2      219.79      212.76      3.42 o
   6  -1   2       30.71       34.51      2.20 o
   7  -1   2       11.95       12.85      1.84 o
  -7   0   2      192.28      208.13      6.79 o
  -6   0   2       10.24        8.81      1.28 o
  -5   0   2        0.33        1.00      0.23 o
  -4   0   2      414.86      426.57      3.41 o
  -3   0   2     1499.16     1577.51     14.46 o
  -2   0   2      882.97      952.72      6.75 o
  -1   0   2       22.50       27.09      0.29 o
   0   0   2      411.09      462.80      3.50 o
   1   0   2       18.98       13.04      0.19 o
   2   0   2      414.82      436.71      3.11 o
   3   0   2     1532.68     1587.24     12.16 o
   4   0   2       49.46       49.33      0.75 o
   5   0   2       56.19       54.30      0.97 o
   6   0   2       25.94       20.96      1.17 o
   7   0   2       61.87       61.49      3.12 o
  -7   1   2       66.81       73.05      3.67 o
  -6   1   2        1.80        0.18      0.55 o
  -5   1   2      113.85      117.78      3.11 o
  -4   1   2      306.54      315.24      4.05 o
  -3   1   2        0.19        0.98      0.15 o
  -2   1   2      570.80      514.73      4.08 o
  -1   1   2     6880.27     6877.67     68.22 o
   0   1   2      610.51      550.20      4.49 o
   1   1   2      342.56      425.70      3.01 o
   2   1   2        4.04        2.45      0.18 o
   3   1   2      266.11      276.45      2.33 o
   4   1   2        1.18        0.55      0.13 o
   5   1   2       66.50       63.84      1.01 o
   6   1   2       21.41       21.85      1.03 o
   7   1   2       56.16       52.13      2.08 o
  -7   2   2        4.41        6.57      1.01 o
  -6   2   2       14.55       12.18      1.38 o
  -5   2   2      125.91      119.13      2.90 o
  -4   2   2      180.48      162.25      2.10 o
  -3   2   2       32.49       26.52      0.53 o
  -2   2   2      246.80      218.87      1.77 o
  -1   2   2        0.29        1.61      0.17 o
   0   2   2    13138.76    11188.64    337.52 o
   1   2   2      247.62      270.16      2.33 o
   2   2   2      233.48      206.09      1.99 o
   3   2   2      431.96      459.64      3.62 o
   4   2   2      160.49      142.29      1.43 o
   5   2   2      244.77      227.96      2.27 o
   6   2   2      151.47      151.49      2.34 o
   7   2   2       25.32       19.71      1.32 o
  -6   3   2       19.48       19.44      1.32 o
  -5   3   2       25.62       26.53      1.49 o
  -4   3   2       10.10        9.49      0.51 o
  -3   3   2       37.97       36.26      0.69 o
  -2   3   2        0.33        1.66      0.17 o
  -1   3   2      268.58      301.86      2.18 o
   0   3   2      273.75      297.07      2.64 o
   1   3   2      459.62      455.94      4.13 o
   2   3   2        7.94        6.62      0.43 o
   3   3   2     1209.36     1302.87     10.40 o
   4   3   2      197.22      209.94      2.00 o
   5   3   2       34.44       36.32      0.71 o
   6   3   2      168.63      146.67      2.34 o
  -6   4   2        0.45        0.37      0.73 o
  -5   4   2      255.64      266.10      5.90 o
  -4   4   2        0.03        0.00      0.22 o
  -3   4   2      122.49      123.36      1.85 o
  -2   4   2       17.98       24.62      0.81 o
  -1   4   2       58.08       48.19      0.75 o
   0   4   2      235.89      260.17      2.12 o
   1   4   2       81.17       87.97      1.01 o
   2   4   2      488.39      473.87      3.59 o
   3   4   2      178.16      165.94      1.49 o
   4   4   2      216.68      193.56      1.83 o
   5   4   2        1.67        4.06      0.36 o
   6   4   2        0.03        1.91      0.46 o
  -5   5   2       87.97      102.25      3.21 o
  -4   5   2       12.03       11.69      0.53 o
  -3   5   2       20.28       18.72      0.73 o
  -2   5   2        0.14        0.91      0.18 o
  -1   5   2       88.74       84.45      1.01 o
   0   5   2       19.46       17.41      0.44 o
   1   5   2      128.01      120.99      1.27 o
   2   5   2       45.98       55.41      0.69 o
   3   5   2       38.12       34.11      0.60 o
   4   5   2      378.69      345.23      3.64 o
   5   5   2        3.96        4.98      0.53 o
   6   5   2        8.25        9.91      1.28 o
   7   5   2        3.27        1.28      0.92 o
  -5   6   2        2.41        3.44      0.48 o
  -4   6   2        1.25        0.80      0.42 o
  -3   6   2       31.38       33.43      1.96 o
  -2   6   2        7.03        9.57      0.45 o
  -1   6   2       41.89       47.28      0.78 o
   0   6   2       16.40       16.77      0.46 o
   1   6   2       58.16       46.92      0.73 o
   2   6   2       58.34       59.31      1.26 o
   3   6   2       36.41       35.13      0.79 o
   4   6   2       10.30       15.04      0.57 o
   5   6   2      118.03      105.22      2.20 o
   6   6   2       77.01       87.18      3.67 o
   7   6   2       16.70       20.56      1.84 o
  -4   7   2        0.14        0.89      0.52 o
  -3   7   2        0.54        1.21      0.43 o
  -2   7   2        8.00        8.50      0.53 o
  -1   7   2        8.17       10.95      0.58 o
   0   7   2      172.40      180.42      3.06 o
   1   7   2      754.33      752.85      8.08 o
   2   7   2       94.08       85.33      1.29 o
   3   7   2       48.84       48.84      1.07 o
   4   7   2      277.65      250.36      3.21 o
   5   7   2        0.09        0.25      0.34 o
   6   7   2        2.35        2.57      1.10 o
  -2   8   2        4.99        5.15      0.55 o
  -1   8   2       44.23       50.33      1.24 o
   0   8   2      114.50      115.77      2.79 o
   1   8   2        6.86       10.44      0.95 o
   2   8   2       40.86       40.44      1.25 o
   3   8   2        9.00        9.09      0.76 o
   4   8   2       41.39       41.87      3.16 o
   5   8   2        2.45        2.15      0.51 o
   0   9   2        0.77        1.01      0.64 o
   1   9   2       14.77       13.41      1.04 o
   2   9   2        5.01        6.16      0.56 o
   3   9   2       12.51        9.83      1.38 o
  -4  -8   3        2.89        5.02      0.80 o
  -3  -8   3        0.19        0.37      0.52 o
  -2  -8   3       34.01       38.38      1.24 o
  -1  -8   3        0.74        2.02      0.73 o
   0  -8   3        0.04        0.37      0.52 o
   1  -8   3        0.16        1.18      0.51 o
  -5  -7   3        2.63        2.96      0.75 o
  -4  -7   3        3.91        3.73      0.58 o
  -3  -7   3       93.42       86.44      2.09 o
  -2  -7   3        0.73        1.32      0.32 o
  -1  -7   3        3.49        4.05      0.46 o
   0  -7   3       43.05       48.46      2.02 o
   1  -7   3        4.92        6.53      0.53 o
   2  -7   3       12.85       12.99      0.65 o
   3  -7   3        0.19        0.44      0.48 o
  -6  -6   3       39.76       42.76      3.12 o
  -5  -6   3       87.61       85.17      2.17 o
  -4  -6   3       66.75       59.61      1.18 o
  -3  -6   3        9.70        9.71      0.58 o
  -2  -6   3        0.53        0.26      0.22 o
  -1  -6   3       65.87       58.13      1.52 o
   0  -6   3        0.07        0.00      0.20 o
   1  -6   3        3.54        3.99      0.33 o
   2  -6   3        3.05        2.26      0.30 o
   3  -6   3        2.51        2.63      0.45 o
   4  -6   3       44.91       51.09      1.48 o
  -7  -5   3        0.18        0.00      0.73 o
  -6  -5   3        0.82        2.02      1.10 o
  -5  -5   3        0.33        0.70      0.29 o
  -4  -5   3       61.24       64.08      1.30 o
  -3  -5   3       43.15       35.96      0.91 o
  -2  -5   3       14.87       17.63      0.53 o
  -1  -5   3       72.85       93.08      1.33 o
   0  -5   3       88.03       99.65      1.06 o
   1  -5   3      100.12       92.48      1.13 o
   2  -5   3        8.64        9.75      0.57 o
   3  -5   3      136.84      137.12      2.48 o
   4  -5   3       23.59       21.08      1.01 o
   5  -5   3       17.54       15.47      0.73 o
  -7  -4   3        0.30        0.18      0.73 o
  -6  -4   3       12.50        8.95      0.91 o
  -5  -4   3      117.67      121.79      2.46 o
  -4  -4   3      993.70      973.57      9.88 o
  -3  -4   3      276.27      273.07      3.41 o
  -2  -4   3      175.94      163.40      1.61 o
  -1  -4   3      651.43      737.92      5.45 o
   0  -4   3        5.28        3.26      0.23 o
   1  -4   3      274.70      269.06      2.17 o
   2  -4   3       53.84       42.64      0.65 o
   3  -4   3      116.07      114.60      1.50 o
   4  -4   3       97.55       92.75      1.55 o
   5  -4   3        0.26        0.58      0.27 o
   6  -4   3        2.22        1.40      0.67 o
  -6  -3   3       61.69       56.51      1.65 o
  -5  -3   3       76.84       80.28      1.66 o
  -4  -3   3       21.86       24.34      0.46 o
  -3  -3   3      755.95      775.32      8.46 o
  -2  -3   3      388.69      352.84      5.25 o
  -1  -3   3     1724.95     1625.86     11.74 o
   0  -3   3        3.25        3.13      0.16 o
   1  -3   3        7.47        8.60      0.28 o
   2  -3   3        0.95        2.43      0.15 o
   3  -3   3       59.41       68.56      1.00 o
   4  -3   3      102.81       97.36      1.43 o
   5  -3   3        5.76        5.52      0.70 o
   6  -3   3        6.76        8.10      0.85 o
  -7  -2   3       13.92       11.56      1.84 o
  -6  -2   3        0.26        1.06      0.36 o
  -5  -2   3      169.44      157.37      2.23 o
  -4  -2   3      938.03      892.20      6.23 o
  -3  -2   3       10.96        7.77      0.18 o
  -2  -2   3      926.63     1041.47     10.54 o
  -1  -2   3       89.48       69.88      0.79 o
   0  -2   3       80.13       93.33      0.92 o
   1  -2   3     1175.49     1203.57      8.56 o
   2  -2   3        3.99        6.20      0.20 o
   3  -2   3       21.23       22.90      0.42 o
   4  -2   3       12.08       11.18      1.01 o
   5  -2   3      152.05      154.59      3.07 o
   6  -2   3        4.61        4.06      0.65 o
   7  -2   3        0.01        0.00      0.49 o
  -7  -1   3       59.95       60.02      3.12 o
  -6  -1   3        2.79        5.60      0.69 o
  -5  -1   3       73.12       70.21      1.07 o
  -4  -1   3      926.77      886.03      6.38 o
  -3  -1   3        1.51        2.93      0.15 o
  -2  -1   3     1741.21     1777.40     14.24 o
  -1  -1   3      831.74      785.05      6.71 o
   0  -1   3       39.27       44.37      0.50 o
   1  -1   3     4595.90     4982.79     36.19 o
   2  -1   3       66.74       85.93      0.89 o
   3  -1   3       30.18       32.94      0.45 o
   4  -1   3      173.64      183.49      2.07 o
   5  -1   3      256.62      260.77      4.66 o
   6  -1   3       63.49       70.13      1.78 o
   7  -1   3       16.99       19.65      2.66 o
  -7   0   3       38.97       47.35      2.94 o
  -6   0   3       92.46       81.85      2.53 o
  -5   0   3      203.43      212.07      2.54 o
  -4   0   3       32.87       28.19      0.56 o
  -3   0   3     1010.30     1117.37      8.25 o
  -2   0   3     3158.21     3127.48     23.75 o
  -1   0   3     3957.30     3636.68     60.37 o
   0   0   3     1343.83     1431.84     10.49 o
   1   0   3     2798.84     3095.33     21.58 o
   2   0   3     1300.88     1233.93      8.67 o
   3   0   3     1651.82     1707.12     12.39 o
   4   0   3       44.54       42.38      0.95 o
   5   0   3       80.49       79.33      1.30 o
   6   0   3        5.15        5.38      0.78 o
   7   0   3       15.89       17.95      1.36 o
  -7   1   3        4.07        4.22      1.28 o
  -6   1   3       39.32       44.42      2.57 o
  -5   1   3      123.36      125.21      6.52 o
  -4   1   3      341.60      356.81      4.25 o
  -3   1   3       30.88       54.94      1.04 o
  -2   1   3      357.03      364.58      3.11 o
  -1   1   3       42.31       58.47      0.73 o
   0   1   3      908.32     1081.54      8.23 o
   1   1   3      256.80      308.59      2.26 o
   2   1   3       38.80       36.64      0.52 o
   3   1   3      343.40      345.96      3.63 o
   4   1   3      138.67      102.58      1.28 o
   5   1   3      495.07      469.97      4.66 o
   6   1   3        0.02        0.13      0.31 o
   7   1   3        0.08        0.07      0.49 o
  -7   2   3       26.21       23.56      1.36 o
  -6   2   3        6.04        5.78      0.75 o
  -5   2   3       46.91       45.53      1.67 o
  -4   2   3       56.77       49.22      1.07 o
  -3   2   3      136.95      132.99      1.61 o
  -2   2   3        9.74       12.00      0.20 o
  -1   2   3     1401.03     1415.08     10.92 o
   0   2   3     1502.06     1643.55     13.27 o
   1   2   3        0.36        2.32      0.13 o
   2   2   3      815.39      853.04      6.93 o
   3   2   3      145.36      171.89      1.66 o
   4   2   3       28.18       35.25      0.53 o
   5   2   3      585.21      554.65      5.07 o
   6   2   3       58.66       64.84      1.49 o
   7   2   3      270.65      294.74      7.07 o
  -6   3   3        0.64        0.46      0.52 o
  -5   3   3       70.63       72.73      2.33 o
  -4   3   3        8.89        9.43      0.79 o
  -3   3   3      345.41      305.87      3.08 o
  -2   3   3       15.71       17.56      0.43 o
  -1   3   3     3641.53     3878.82     28.10 o
   0   3   3      146.61      188.18      1.75 o
   1   3   3      612.06      676.87      6.41 o
   2   3   3      460.04      515.16      4.66 o
   3   3   3      134.15      165.12      1.48 o
   4   3   3       36.48       27.40      0.51 o
   5   3   3        0.00        0.34      0.18 o
   6   3   3      256.96      284.58      5.32 o
  -6   4   3       12.68        8.87      1.10 o
  -5   4   3       17.55       19.30      2.20 o
  -4   4   3       76.86       92.18      1.67 o
  -3   4   3      233.27      231.68      2.66 o
  -2   4   3      739.78      711.57      6.10 o
  -1   4   3     1253.13     1344.59      9.29 o
   0   4   3     2371.79     2497.19     19.47 o
   1   4   3       25.30       22.89      0.42 o
   2   4   3      318.95      342.11      2.93 o
   3   4   3       79.70       94.79      0.99 o
   4   4   3      294.60      277.70      2.49 o
   5   4   3      142.05      145.81      2.00 o
   6   4   3        2.39        1.01      0.34 o
  -5   5   3       15.21       13.58      0.74 o
  -4   5   3        8.18        7.20      0.91 o
  -3   5   3        0.47        0.47      0.31 o
  -2   5   3       34.59       39.26      0.96 o
  -1   5   3       20.41       20.80      0.46 o
   0   5   3      396.28      402.52      3.68 o
   1   5   3       14.59       17.08      0.36 o
   2   5   3      192.32      177.55      1.52 o
   3   5   3        1.83        3.53      0.23 o
   4   5   3      222.00      209.37      2.41 o
   5   5   3       58.59       61.92      1.70 o
   6   5   3      126.40      122.97      4.22 o
   7   5   3       15.59       22.02      1.84 o
  -5   6   3        0.23        0.00      0.37 o
  -4   6   3        7.64        7.58      0.50 o
  -3   6   3       75.81       84.19      2.22 o
  -2   6   3        5.95        5.05      0.38 o
  -1   6   3       21.10       17.68      0.54 o
   0   6   3        2.83        2.08      0.35 o
   1   6   3      238.83      229.40      2.09 o
   2   6   3        4.49        2.01      0.29 o
   3   6   3       14.42       11.16      0.47 o
   4   6   3       14.44       13.51      0.54 o
   5   6   3       15.12       13.38      0.54 o
   6   6   3       37.62       34.32      2.20 o
  -4   7   3        0.11        0.20      0.40 o
  -3   7   3        0.83        0.72      0.40 o
  -2   7   3        1.00        0.76      0.35 o
  -1   7   3       79.82       73.03      1.34 o
   0   7   3       13.74       15.03      0.68 o
   1   7   3       93.62       86.65      1.60 o
   2   7   3        0.88        0.64      0.25 o
   3   7   3        3.16        2.74      0.36 o
   4   7   3        0.61        0.00      0.31 o
   5   7   3        1.14        2.48      0.45 o
   6   7   3        6.72        5.14      1.10 o
  -2   8   3        0.05        0.55      0.38 o
  -1   8   3        6.05       10.07      0.73 o
   0   8   3      111.43      106.14      2.53 o
   1   8   3       51.57       54.42      1.14 o
   2   8   3        0.21        0.00      0.27 o
   3   8   3       15.11       15.63      0.77 o
   4   8   3       47.73       49.84      3.57 o
   5   8   3        0.08        1.36      0.45 o
  -1   9   3        0.77        1.72      0.49 o
   0   9   3        0.96        0.73      0.52 o
   1   9   3       31.73       34.71      2.11 o
   2   9   3        0.00        0.00      0.34 o
   3   9   3       15.17       14.24      2.29 o
   4   9   3        2.13        0.40      0.61 o
  -3  -8   4       28.21       27.46      1.41 o
  -2  -8   4       29.62       25.58      1.02 o
  -1  -8   4       33.06       36.52      2.02 o
   0  -8   4        0.01        1.28      0.73 o
   1  -8   4       66.69       74.92      1.81 o
  -5  -7   4       21.66       26.60      1.39 o
  -4  -7   4        1.16        0.84      0.41 o
  -3  -7   4       12.04       11.60      0.86 o
  -2  -7   4        6.73        7.63      0.61 o
  -1  -7   4       26.76       26.11      2.20 o
   0  -7   4       28.47       32.30      1.84 o
   1  -7   4        0.14        0.27      0.34 o
   2  -7   4        1.82        3.62      0.42 o
   3  -7   4        0.23        0.94      0.64 o
  -6  -6   4        3.74        6.61      1.47 o
  -5  -6   4       59.82       68.18      2.03 o
  -4  -6   4        7.15        4.19      0.56 o
  -3  -6   4       35.77       39.55      1.31 o
  -2  -6   4        0.00        0.02      0.22 o
  -1  -6   4        5.59        2.97      0.33 o
   0  -6   4      101.52       91.98      2.80 o
   1  -6   4       27.51       26.48      0.72 o
   2  -6   4       17.73       17.86      0.95 o
   3  -6   4        0.00        0.03      0.36 o
   4  -6   4        7.49        7.88      0.82 o
  -6  -5   4       14.17       14.32      1.84 o
  -5  -5   4       45.71       47.85      1.19 o
  -4  -5   4       55.48       56.03      1.22 o
  -3  -5   4      203.71      182.98      2.66 o
  -2  -5   4        0.11        0.27      0.18 o
  -1  -5   4        1.01        1.74      0.25 o
   0  -5   4       29.88       32.67      0.71 o
   1  -5   4       14.99       12.65      0.42 o
   2  -5   4       39.19       36.63      0.89 o
   3  -5   4       18.79       13.13      0.68 o
   4  -5   4       31.15       31.56      1.80 o
   5  -5   4        0.01        0.20      0.36 o
  -7  -4   4        2.60        5.69      1.28 o
  -6  -4   4      244.37      251.38      5.58 o
  -5  -4   4      234.28      224.44      3.92 o
  -4  -4   4      421.40      389.19      4.66 o
  -3  -4   4        2.05        3.19      0.36 o
  -2  -4   4       68.84       67.80      1.44 o
  -1  -4   4        0.08        3.91      0.19 o
   0  -4   4       23.20       24.28      0.39 o
   1  -4   4       20.48       21.82      0.43 o
   2  -4   4        1.38        1.94      0.19 o
   3  -4   4        3.20        3.14      0.35 o
   4  -4   4       71.35       73.18      1.41 o
   5  -4   4        0.01        0.00      0.27 o
  -6  -3   4       35.50       39.88      1.46 o
  -5  -3   4      281.43      270.94      4.38 o
  -4  -3   4      277.62      247.71      2.67 o
  -3  -3   4       30.41       24.11      0.70 o
  -2  -3   4        4.49        3.54      0.26 o
  -1  -3   4      294.21      287.08      2.27 o
   0  -3   4       30.20       29.71      0.47 o
   1  -3   4      118.98      111.57      1.12 o
   2  -3   4       75.72       82.79      0.90 o
   3  -3   4       15.82       15.38      0.50 o
   4  -3   4      107.52      103.32      1.53 o
   5  -3   4        2.54        3.03      0.50 o
   6  -3   4        1.95        1.23      0.59 o
  -6  -2   4        0.57        1.32      0.73 o
  -5  -2   4       12.25       15.32      0.76 o
  -4  -2   4      684.70      620.45      6.18 o
  -3  -2   4       59.15       54.85      0.80 o
  -2  -2   4      282.39      343.25      3.92 o
  -1  -2   4       24.88       40.76      0.54 o
   0  -2   4       21.84       19.70      0.34 o
   1  -2   4      653.15      691.63      4.85 o
   2  -2   4      821.74      790.39      6.04 o
   3  -2   4      501.94      488.44      4.07 o
   4  -2   4       32.26       33.40      0.68 o
   5  -2   4        7.92        6.95      0.62 o
   6  -2   4       19.87       21.71      1.23 o
  -7  -1   4       17.04       21.66      2.02 o
  -6  -1   4       91.93       80.31      2.25 o
  -5  -1   4       20.10       19.87      0.62 o
  -4  -1   4      251.91      240.97      2.09 o
  -3  -1   4      550.44      624.62      4.26 o
  -2  -1   4     1414.64     1383.48     11.24 o
  -1  -1   4      769.82      725.10      6.38 o
   0  -1   4      109.24       89.02      1.03 o
   1  -1   4     1500.44     1567.14     11.48 o
   2  -1   4      280.81      322.09      2.49 o
   3  -1   4      674.81      645.91      4.91 o
   4  -1   4      174.13      190.87      2.28 o
   5  -1   4       42.45       40.34      1.17 o
   6  -1   4        5.91        4.52      0.53 o
   7  -1   4        2.39        3.77      0.64 o
  -7   0   4       36.78       41.30      2.75 o
  -6   0   4       29.24       28.21      3.49 o
  -5   0   4      328.49      316.99      4.25 o
  -4   0   4      308.79      316.72      3.24 o
  -3   0   4      251.28      266.13      2.19 o
  -2   0   4       43.31       86.89      0.84 o
  -1   0   4       83.33       99.09      0.94 o
   0   0   4     6186.08     6726.51     51.92 o
   1   0   4     3595.41     3841.59     29.36 o
   2   0   4        2.45        1.98      0.16 o
   3   0   4      764.32      772.51      5.57 o
   4   0   4       19.40       14.75      0.41 o
   5   0   4      103.20       90.05      1.51 o
   6   0   4       12.23       13.83      1.27 o
   7   0   4        0.00        0.00      0.57 o
  -7   1   4        2.92        3.30      1.28 o
  -6   1   4        3.98        8.99      1.47 o
  -5   1   4      208.93      206.55      4.73 o
  -4   1   4      266.38      252.95      2.54 o
  -3   1   4       12.53       19.54      0.37 o
  -2   1   4      332.07      357.12      3.21 o
  -1   1   4       45.96       34.64      0.44 o
   0   1   4      146.81      146.73      1.21 o
   1   1   4     1584.68     1709.57     13.03 o
   2   1   4      518.29      555.21      4.70 o
   3   1   4        0.75        0.63      0.24 o
   4   1   4        1.63        1.37      0.18 o
   5   1   4      275.91      258.85      2.80 o
   6   1   4       38.32       41.94      1.11 o
   7   1   4       87.46       96.27      2.86 o
  -7   2   4       27.04       28.08      2.57 o
  -6   2   4        4.18        3.68      1.38 o
  -5   2   4        9.15       11.19      0.88 o
  -4   2   4      182.35      183.00      2.62 o
  -3   2   4       67.53       65.56      0.75 o
  -2   2   4      281.95      276.52      2.59 o
  -1   2   4        6.12        3.51      0.15 o
   0   2   4     1921.82     1960.54     15.66 o
   1   2   4        2.36        3.81      0.15 o
   2   2   4      682.33      661.39      5.52 o
   3   2   4      463.69      485.87      3.76 o
   4   2   4       63.54       55.22      0.93 o
   5   2   4       29.66       32.12      0.73 o
   6   2   4        2.62        1.51      0.53 o
   7   2   4       70.97       62.51      2.60 o
  -6   3   4        2.11        6.97      1.47 o
  -5   3   4        0.67        1.19      0.64 o
  -4   3   4      247.19      241.07      3.41 o
  -3   3   4       17.33       18.61      0.60 o
  -2   3   4      324.00      292.91      2.31 o
  -1   3   4     1398.33     1428.39     10.88 o
   0   3   4      188.53      212.84      2.06 o
   1   3   4        4.49        4.77      0.30 o
   2   3   4       52.91       51.88      0.64 o
   3   3   4      606.29      630.57      5.01 o
   4   3   4      239.29      218.83      2.24 o
   5   3   4      146.44      156.48      1.72 o
   6   3   4       16.65       18.28      1.54 o
  -6   4   4        7.45        5.77      0.97 o
  -5   4   4       64.84       74.12      2.66 o
  -4   4   4       25.03       21.97      0.79 o
  -3   4   4       59.75       58.29      1.13 o
  -2   4   4        8.43       10.83      0.48 o
  -1   4   4        4.95        4.03      0.36 o
   0   4   4     1170.00     1160.71      9.75 o
   1   4   4        2.14        3.44      0.20 o
   2   4   4      749.65      782.27      6.22 o
   3   4   4       30.71       38.42      0.54 o
   4   4   4       24.96       22.27      0.52 o
   5   4   4      161.66      149.83      1.89 o
   6   4   4        6.91        7.80      0.55 o
  -5   5   4       69.53       75.69      2.04 o
  -4   5   4       12.91       11.11      0.67 o
  -3   5   4       80.65       71.97      1.29 o
  -2   5   4        3.98        5.36      0.32 o
  -1   5   4       97.28       97.51      1.12 o
   0   5   4       78.24       96.29      1.06 o
   1   5   4        0.29        0.39      0.12 o
   2   5   4       30.93       26.41      0.42 o
   3   5   4        5.24        6.91      0.36 o
   4   5   4       17.53       17.58      0.49 o
   5   5   4        3.80        4.50      0.42 o
   6   5   4        0.03        1.28      0.73 o
   7   5   4       62.96       75.43      2.94 o
  -5   6   4        0.05        0.56      0.37 o
  -4   6   4        9.92       10.19      0.74 o
  -3   6   4       34.83       37.53      1.59 o
  -2   6   4        3.34        3.08      0.33 o
  -1   6   4       95.28       99.74      1.35 o
   0   6   4       15.70       11.48      0.44 o
   1   6   4      126.38      121.39      1.29 o
   2   6   4      824.33      784.99      6.23 o
   3   6   4       21.02       23.19      0.58 o
   4   6   4       43.97       43.20      0.94 o
   5   6   4       45.60       38.51      0.87 o
   6   6   4        6.42        3.67      0.92 o
   7   6   4       19.08       21.29      1.84 o
  -4   7   4        1.84        2.34      0.50 o
  -3   7   4       15.36       15.63      0.84 o
  -2   7   4        9.42        7.49      0.48 o
  -1   7   4       34.06       39.62      1.13 o
   0   7   4       78.19       87.01      1.63 o
   1   7   4       97.77       97.67      1.60 o
   2   7   4        7.18        7.67      0.40 o
   3   7   4        3.84        3.87      0.52 o
   4   7   4      204.84      198.36      2.69 o
   5   7   4        6.75        6.43      0.59 o
   6   7   4       26.31       31.94      2.39 o
  -2   8   4        0.31        0.28      0.38 o
  -1   8   4        4.13        4.33      0.63 o
   0   8   4       70.08       67.20      1.95 o
   1   8   4        0.62        1.12      0.33 o
   2   8   4        0.09        0.00      0.22 o
   3   8   4       23.59       24.52      0.81 o
   4   8   4        8.12        8.26      0.77 o
   5   8   4       10.12       11.11      0.89 o
  -1   9   4        0.81        0.37      0.40 o
   0   9   4        0.39        0.00      0.44 o
   1   9   4        9.26       10.46      0.91 o
   2   9   4        4.22        4.20      0.50 o
   3   9   4       10.46       11.20      1.47 o
   4   9   4       10.05        9.16      1.01 o
  -3  -8   5        0.25        0.00      0.73 o
  -2  -8   5       32.22       30.99      1.47 o
  -1  -8   5       23.35       23.86      1.65 o
   0  -8   5        4.47        3.30      0.92 o
  -5  -7   5       38.59       49.60      1.86 o
  -4  -7   5        7.58        7.85      0.76 o
  -3  -7   5       35.36       33.66      1.34 o
  -2  -7   5       12.16       12.03      0.89 o
  -1  -7   5        1.39        0.86      0.42 o
   0  -7   5       52.71       59.83      2.75 o
   1  -7   5        0.20        0.00      0.35 o
   2  -7   5        2.38        3.48      0.49 o
  -6  -6   5       12.10       15.60      2.20 o
  -5  -6   5        4.78        5.77      0.78 o
  -4  -6   5       13.50       10.90      0.76 o
  -3  -6   5       51.55       53.10      1.29 o
  -2  -6   5        3.84        4.27      0.36 o
  -1  -6   5       13.01       13.11      0.75 o
   0  -6   5       14.43       15.75      1.18 o
   1  -6   5        8.85        9.72      0.60 o
   2  -6   5       19.91       17.99      0.75 o
   3  -6   5        1.54        1.30      0.40 o
  -6  -5   5       81.08       80.02      4.04 o
  -5  -5   5        2.23        2.09      0.47 o
  -4  -5   5      159.34      154.79      2.65 o
  -3  -5   5      371.68      370.43      4.73 o
  -2  -5   5       16.04       20.92      0.62 o
  -1  -5   5        9.52        7.58      0.42 o
   0  -5   5       67.26       83.17      1.23 o
   1  -5   5        1.04        1.16      0.29 o
   2  -5   5       45.84       46.25      0.85 o
   3  -5   5       11.87       14.93      0.71 o
   4  -5   5        3.05        3.69      0.52 o
  -7  -4   5        0.53        0.92      0.92 o
  -6  -4   5       93.76      105.49      3.85 o
  -5  -4   5      135.58      124.58      2.90 o
  -4  -4   5       73.35       70.93      1.99 o
  -3  -4   5        3.84        6.39      0.49 o
  -2  -4   5        0.01        0.50      0.17 o
  -1  -4   5      571.57      538.64      5.23 o
   0  -4   5        0.38        0.26      0.10 o
   1  -4   5       48.51       45.21      0.72 o
   2  -4   5        0.73        0.81      0.20 o
   3  -4   5       51.43       46.94      1.13 o
   4  -4   5       46.46       49.37      1.73 o
   5  -4   5        0.02        0.00      0.27 o
  -7  -3   5        0.33        1.28      0.92 o
  -6  -3   5        0.73        3.47      0.59 o
  -5  -3   5       53.22       46.15      2.54 o
  -4  -3   5        3.38        3.94      0.55 o
  -3  -3   5      160.34      139.41      1.79 o
  -2  -3   5       12.51       13.66      0.43 o
  -1  -3   5       70.28       70.16      0.71 o
   0  -3   5        4.38        6.33      0.22 o
   1  -3   5      212.40      198.91      1.69 o
   2  -3   5       12.99       10.84      0.32 o
   3  -3   5       27.84       28.53      0.74 o
   4  -3   5       11.46       12.19      0.58 o
   5  -3   5       21.24       17.41      1.03 o
   6  -3   5       38.29       44.11      2.21 o
  -6  -2   5      118.31      110.17      2.47 o
  -5  -2   5       59.69       53.12      1.19 o
  -4  -2   5      205.05      187.99      2.17 o
  -3  -2   5       54.58       46.20      0.59 o
  -2  -2   5     1086.65     1139.90     10.48 o
  -1  -2   5      707.43      734.91      5.95 o
   0  -2   5        4.51        1.63      0.13 o
   1  -2   5     1004.06     1069.61      7.98 o
   2  -2   5      879.49      966.48      6.55 o
   3  -2   5       77.97       74.47      1.02 o
   4  -2   5       63.11       57.39      1.07 o
   5  -2   5       23.37       21.01      1.13 o
   6  -2   5       21.52       20.08      1.23 o
  -7  -1   5       10.84       11.20      1.65 o
  -6  -1   5        8.03       10.26      1.01 o
  -5  -1   5        2.45        4.08      0.36 o
  -4  -1   5       16.80       22.78      0.55 o
  -3  -1   5      293.61      280.21      2.06 o
  -2  -1   5      162.12      225.54      1.90 o
  -1  -1   5     2843.31     2726.28     20.70 o
   0  -1   5       28.61       26.11      0.42 o
   1  -1   5      443.74      478.95      3.60 o
   2  -1   5        0.22        2.74      0.18 o
   3  -1   5      242.25      239.88      2.10 o
   4  -1   5      156.80      157.10      1.78 o
   5  -1   5        3.71        5.68      1.21 o
   6  -1   5       15.88       15.24      1.38 o
   7  -1   5        4.54        3.13      0.78 o
  -7   0   5        8.67       10.09      1.65 o
  -6   0   5        0.30        0.18      0.55 o
  -5   0   5      151.08      136.79      2.12 o
  -4   0   5      553.19      511.63      4.48 o
  -3   0   5        1.05        1.32      0.11 o
  -2   0   5      144.15      245.21      2.17 o
  -1   0   5       32.85       41.22      0.43 o
   0   0   5        3.86        6.39      0.23 o
   1   0   5     5527.82     5498.58     40.54 o
   2   0   5       27.95       32.57      0.51 o
   3   0   5       10.55        8.20      0.28 o
   4   0   5        7.38        9.31      0.48 o
   5   0   5      125.41      114.87      3.68 o
   6   0   5       25.54       27.44      1.43 o
   7   0   5        0.95        1.65      0.73 o
  -7   1   5       42.01       40.01      2.75 o
  -6   1   5        0.59        0.00      0.64 o
  -5   1   5       30.33       33.02      1.13 o
  -4   1   5      736.58      670.49      7.75 o
  -3   1   5      191.95      184.57      1.45 o
  -2   1   5      548.23      604.48      4.77 o
  -1   1   5      210.19      215.10      1.90 o
   0   1   5      506.19      473.52      3.73 o
   1   1   5       21.82       17.09      0.36 o
   2   1   5      516.09      607.62      5.21 o
   3   1   5      132.18      131.33      1.31 o
   4   1   5       52.66       42.39      0.73 o
   5   1   5       43.45       39.88      0.99 o
   6   1   5       73.74       80.57      1.83 o
   7   1   5        0.04        0.00      0.92 o
  -7   2   5       57.70       60.22      2.16 o
  -6   2   5       22.77       24.50      1.74 o
  -5   2   5       68.49       68.17      2.11 o
  -4   2   5       13.04       14.21      0.43 o
  -3   2   5       39.36       32.09      0.57 o
  -2   2   5      782.31      728.31      6.77 o
  -1   2   5       77.57       63.76      0.91 o
   0   2   5     1636.77     1794.19     13.52 o
   1   2   5       75.13       77.79      0.88 o
   2   2   5      423.48      409.69      3.89 o
   3   2   5     1336.28     1368.83     11.38 o
   4   2   5      449.52      438.57      4.20 o
   5   2   5       88.76       90.64      1.29 o
   6   2   5        0.38        0.00      0.34 o
   7   2   5       16.73       17.87      2.02 o
  -6   3   5        0.19        0.18      0.52 o
  -5   3   5      135.81      129.46      3.44 o
  -4   3   5       82.67       75.46      1.54 o
  -3   3   5        5.55        6.55      0.36 o
  -2   3   5      170.81      160.23      1.82 o
  -1   3   5      282.16      286.00      2.31 o
   0   3   5     1308.98     1424.00     10.73 o
   1   3   5       78.38       81.95      1.02 o
   2   3   5       56.81       72.65      0.83 o
   3   3   5      640.17      626.65      5.15 o
   4   3   5       82.26       71.08      1.08 o
   5   3   5      304.48      285.87      3.11 o
   6   3   5        0.22        0.56      0.45 o
  -6   4   5        4.93        5.05      0.91 o
  -5   4   5      108.33      119.43      7.80 o
  -4   4   5       32.85       30.10      0.95 o
  -3   4   5       57.10       52.54      1.07 o
  -2   4   5       74.21       82.78      1.02 o
  -1   4   5       68.79       72.95      0.81 o
   0   4   5     1100.62     1127.86      9.51 o
   1   4   5       68.96       67.85      0.89 o
   2   4   5      321.64      317.92      2.47 o
   3   4   5      479.33      494.83      4.33 o
   4   4   5        6.07        4.57      0.32 o
   5   4   5      174.85      160.92      2.14 o
   6   4   5        1.70        0.91      0.33 o
   7   4   5       80.16       90.49      3.12 o
  -5   5   5       18.39       16.62      0.80 o
  -4   5   5        6.59        5.81      0.53 o
  -3   5   5      103.51      101.71      2.78 o
  -2   5   5       10.44       10.84      0.44 o
  -1   5   5      630.33      623.16      5.72 o
   0   5   5        0.17        0.51      0.13 o
   1   5   5      137.40      137.75      1.50 o
   2   5   5      165.60      149.34      1.58 o
   3   5   5        2.84        2.35      0.21 o
   4   5   5       23.14       25.21      0.60 o
   5   5   5        0.43        0.86      0.31 o
   6   5   5        0.18        0.73      0.55 o
   7   5   5       24.58       25.51      1.84 o
  -5   6   5       10.34       11.10      0.73 o
  -4   6   5        1.42        1.70      0.42 o
  -3   6   5       32.16       34.03      1.58 o
  -2   6   5       29.69       26.25      0.76 o
  -1   6   5      180.29      188.67      3.65 o
   0   6   5      622.17      604.07      6.04 o
   1   6   5       12.18       15.94      0.40 o
   2   6   5      303.18      283.87      2.41 o
   3   6   5       66.24       68.55      1.06 o
   4   6   5       50.01       46.81      0.93 o
   5   6   5       37.02       27.79      0.81 o
   6   6   5        0.11        0.73      0.73 o
  -4   7   5        6.40        6.01      0.75 o
  -3   7   5       10.26       10.77      0.65 o
  -2   7   5       70.14       72.47      1.87 o
  -1   7   5        6.55        3.96      0.54 o
   0   7   5       20.65       21.53      0.88 o
   1   7   5      365.67      344.62      4.08 o
   2   7   5       56.51       52.62      0.90 o
   3   7   5       13.16       13.81      0.62 o
   4   7   5      128.44      120.49      2.00 o
   5   7   5        3.33        4.77      0.51 o
   6   7   5       35.26       45.88      2.57 o
  -2   8   5        9.45        8.69      0.75 o
  -1   8   5        6.54        5.57      0.59 o
   0   8   5        1.18        1.74      0.52 o
   1   8   5       13.11       15.17      0.75 o
   2   8   5       24.49       24.98      0.77 o
   3   8   5        7.96        6.67      0.50 o
   4   8   5        0.13        0.71      0.40 o
   5   8   5        0.33        0.00      0.38 o
  -1   9   5        1.86        1.04      0.46 o
   0   9   5        3.67        3.40      0.65 o
   1   9   5        0.24        0.00      0.44 o
   2   9   5        0.01        0.00      0.34 o
   3   9   5       16.29       13.64      2.11 o
   4   9   5       11.85       11.83      1.15 o
  -4  -7   6        6.19        5.57      0.80 o
  -3  -7   6        0.01        0.00      0.47 o
  -2  -7   6        1.62        3.57      0.51 o
  -1  -7   6        0.27        0.18      0.55 o
   0  -7   6       41.64       38.36      2.20 o
   1  -7   6        1.97        1.57      0.44 o
   2  -7   6        6.53        7.98      0.56 o
  -5  -6   6        1.97        1.70      1.19 o
  -4  -6   6        1.97        1.65      0.61 o
  -3  -6   6       36.88       38.01      1.26 o
  -2  -6   6       11.17       13.54      0.66 o
  -1  -6   6       94.00       91.58      1.66 o
   0  -6   6        4.88        4.55      0.59 o
   1  -6   6        0.28        0.71      0.32 o
   2  -6   6        0.01        0.28      0.34 o
   3  -6   6        0.35        0.80      0.43 o
  -6  -5   6       65.92       77.09      4.04 o
  -5  -5   6      128.51      142.15      3.19 o
  -4  -5   6       59.04       60.88      1.52 o
  -3  -5   6      142.50      150.26      3.44 o
  -2  -5   6        0.09        0.35      0.22 o
  -1  -5   6      107.29      105.45      1.85 o
   0  -5   6        0.01        1.38      0.27 o
   1  -5   6        0.00        0.26      0.25 o
   2  -5   6        0.00        0.00      0.22 o
   3  -5   6       21.62       20.32      0.83 o
   4  -5   6        0.19        0.09      0.38 o
  -6  -4   6        0.02        0.77      0.73 o
  -5  -4   6       61.90       70.97      1.45 o
  -4  -4   6       17.62       29.43      0.94 o
  -3  -4   6      229.30      222.93      3.47 o
  -2  -4   6       33.71       32.93      0.69 o
  -1  -4   6        0.49        1.35      0.21 o
   0  -4   6       27.47       26.95      0.54 o
   1  -4   6       65.06       61.23      0.88 o
   2  -4   6       36.38       32.67      0.68 o
   3  -4   6       11.66        9.27      0.59 o
   4  -4   6       54.71       60.10      1.36 o
   5  -4   6        0.04        0.00      0.38 o
  -7  -3   6        6.33        8.63      1.47 o
  -6  -3   6      109.82       94.89      4.22 o
  -5  -3   6      105.99      101.63      2.26 o
  -4  -3   6       10.93       11.45      0.65 o
  -3  -3   6      385.21      353.80      3.80 o
  -2  -3   6        0.03        1.56      0.20 o
  -1  -3   6        5.24        5.95      0.27 o
   0  -3   6       18.86       17.90      0.36 o
   1  -3   6       77.70       79.16      0.85 o
   2  -3   6       76.29       73.14      0.99 o
   3  -3   6        4.35        6.56      0.43 o
   4  -3   6       20.30       18.82      0.69 o
   5  -3   6        0.77        0.66      0.27 o
   6  -3   6        4.45        5.92      1.04 o
  -7  -2   6        0.61        0.73      0.73 o
  -6  -2   6      166.59      176.06      3.53 o
  -5  -2   6       87.43       78.56      1.57 o
  -4  -2   6       53.41       53.56      1.18 o
  -3  -2   6        1.15        0.71      0.15 o
  -2  -2   6       94.46       91.51      1.02 o
  -1  -2   6      352.61      340.92      3.21 o
   0  -2   6       21.08       34.98      0.63 o
   1  -2   6       70.86       81.70      0.90 o
   2  -2   6      435.40      482.56      4.06 o
   3  -2   6      392.73      396.66      3.86 o
   4  -2   6      321.79      312.76      3.86 o
   5  -2   6        5.52        6.01      0.67 o
   6  -2   6       31.53       33.37      1.88 o
  -7  -1   6        2.32        3.67      1.10 o
  -6  -1   6       65.85       68.09      2.16 o
  -5  -1   6        3.02        1.39      0.32 o
  -4  -1   6      135.60      115.60      1.29 o
  -3  -1   6       54.57       46.38      0.55 o
  -2  -1   6      634.84      644.85      5.33 o
  -1  -1   6      110.71      115.43      1.06 o
   0  -1   6     1701.87     1745.73     11.50 o
   1  -1   6     2223.04     2418.62     17.60 o
   2  -1   6     2792.28     3027.23     21.54 o
   3  -1   6        8.85        6.71      0.30 o
   4  -1   6      182.66      172.03      2.06 o
   5  -1   6       13.93       12.09      0.88 o
   6  -1   6       25.45       24.77      1.23 o
   7  -1   6        1.86        1.87      0.70 o
  -7   0   6       15.30       14.87      1.84 o
  -6   0   6       20.52       20.88      1.28 o
  -5   0   6      107.39       97.44      1.90 o
  -4   0   6      615.79      568.13      4.96 o
  -3   0   6       40.66       57.65      0.69 o
  -2   0   6      157.13      167.36      1.62 o
  -1   0   6      161.94      183.31      1.49 o
   0   0   6       87.57       85.72      0.86 o
   1   0   6     1830.76     1916.14     12.94 o
   2   0   6       12.82       11.73      0.32 o
   3   0   6      452.47      438.57      3.86 o
   4   0   6       67.18       65.45      0.83 o
   5   0   6        4.09        4.45      0.56 o
   6   0   6       16.47       18.94      1.05 o
   7   0   6        1.61        1.10      0.65 o
  -7   1   6       21.32       20.99      1.32 o
  -6   1   6        0.60        0.00      0.39 o
  -5   1   6       15.43       17.41      1.72 o
  -4   1   6      118.57      102.59      1.39 o
  -3   1   6      449.06      481.74      4.25 o
  -2   1   6      592.19      583.30      5.02 o
  -1   1   6      425.22      436.32      3.27 o
   0   1   6       22.74       39.85      0.54 o
   1   1   6     1055.26     1036.03      7.56 o
   2   1   6        4.49        9.56      0.30 o
   3   1   6      510.51      467.39      4.28 o
   4   1   6       75.09       81.99      1.36 o
   5   1   6       17.56       17.95      0.81 o
   6   1   6        1.31        0.53      0.29 o
   7   1   6       35.12       35.24      2.57 o
  -7   2   6       14.48       17.74      1.32 o
  -6   2   6        0.10        0.00      0.52 o
  -5   2   6      250.99      234.46      5.00 o
  -4   2   6        4.09        6.35      0.37 o
  -3   2   6        1.89        2.13      0.20 o
  -2   2   6       64.53       46.86      0.75 o
  -1   2   6      418.76      402.66      3.00 o
   0   2   6      886.37      861.74      6.66 o
   1   2   6      183.66      209.54      1.84 o
   2   2   6        0.05        0.39      0.12 o
   3   2   6      267.39      251.20      2.28 o
   4   2   6       39.12       48.50      0.91 o
   5   2   6      159.67      153.65      2.17 o
   6   2   6        6.91        8.52      0.58 o
  -6   3   6        5.65        6.97      0.91 o
  -5   3   6      181.54      179.36      4.28 o
  -4   3   6      476.58      492.60      6.29 o
  -3   3   6      177.53      183.19      2.30 o
  -2   3   6      625.12      631.36      7.26 o
  -1   3   6      498.40      532.82      5.02 o
   0   3   6      177.23      240.51      2.02 o
   1   3   6       10.61        7.97      0.26 o
   2   3   6      252.65      274.41      2.33 o
   3   3   6      261.86      292.20      2.87 o
   4   3   6      125.29      126.44      1.52 o
   5   3   6      105.04       92.00      1.72 o
   6   3   6        0.12        0.01      0.29 o
  -6   4   6        1.90        0.28      0.65 o
  -5   4   6       75.17       73.07      1.68 o
  -4   4   6      461.46      472.47      6.19 o
  -3   4   6       71.47       67.44      1.27 o
  -2   4   6      288.50      270.57      2.78 o
  -1   4   6      136.36      152.98      1.32 o
   0   4   6        6.51        4.43      0.24 o
   1   4   6       14.09       17.98      0.34 o
   2   4   6      468.69      457.56      3.71 o
   3   4   6       39.26       48.42      0.73 o
   4   4   6       15.11       15.86      0.48 o
   5   4   6       34.18       27.85      0.89 o
   6   4   6        0.01        0.61      0.58 o
   7   4   6       38.95       40.93      2.02 o
  -5   5   6       31.66       28.99      1.88 o
  -4   5   6        5.88        7.68      0.62 o
  -3   5   6        2.86        3.36      0.42 o
  -2   5   6       26.00       23.23      0.57 o
  -1   5   6       61.83       63.86      1.04 o
   0   5   6       27.68       22.48      0.45 o
   1   5   6       16.46       19.44      0.50 o
   2   5   6        0.14        1.74      0.24 o
   3   5   6      416.90      395.04      3.60 o
   4   5   6      149.34      144.22      1.65 o
   5   5   6       25.25       28.77      0.94 o
   6   5   6        0.02        0.55      0.55 o
   7   5   6        5.37        3.12      0.92 o
  -5   6   6       13.70       17.33      1.05 o
  -4   6   6        0.75        1.20      0.40 o
  -3   6   6        4.88        4.16      0.51 o
  -2   6   6       27.17       27.33      0.69 o
  -1   6   6       87.69       92.76      1.50 o
   0   6   6      217.69      220.88      2.77 o
   1   6   6        8.96        8.26      0.36 o
   2   6   6       36.27       44.52      0.72 o
   3   6   6        0.04        0.23      0.19 o
   4   6   6      104.38       99.71      1.48 o
   5   6   6      233.98      237.38      4.64 o
   6   6   6       45.90       45.88      2.57 o
  -4   7   6        3.87        4.14      0.67 o
  -3   7   6       13.73       13.83      0.71 o
  -2   7   6        0.73        1.12      0.36 o
  -1   7   6       19.43       16.93      0.83 o
   0   7   6       12.16       12.99      0.75 o
   1   7   6      347.88      357.60      3.89 o
   2   7   6       40.32       41.29      0.79 o
   3   7   6       46.83       44.80      1.05 o
   4   7   6        9.59       11.50      0.55 o
   5   7   6       27.23       26.84      1.18 o
   6   7   6        0.00        0.73      0.47 o
  -2   8   6       13.80       12.92      0.92 o
  -1   8   6       44.39       54.11      1.40 o
   0   8   6        4.68        2.40      0.52 o
   1   8   6        4.84        6.01      0.50 o
   2   8   6       13.36       14.51      0.62 o
   3   8   6       16.99       17.92      0.79 o
   4   8   6       16.33       17.69      0.99 o
   5   8   6        1.14        0.84      0.45 o
  -1   9   6        3.17        3.91      0.56 o
   0   9   6        1.52        0.92      0.55 o
   1   9   6        0.83        0.71      0.44 o
   2   9   6        1.29        0.41      0.34 o
   3   9   6        1.39        3.04      1.01 o
  -3  -7   7        9.84        8.88      1.01 o
  -2  -7   7        0.28        0.49      0.40 o
  -1  -7   7        0.58        0.00      0.55 o
   0  -7   7        4.85        4.40      1.10 o
   1  -7   7        0.47        0.00      0.45 o
  -5  -6   7       37.41       38.40      1.60 o
  -4  -6   7        2.35        3.03      0.53 o
  -3  -6   7       11.90        8.82      0.86 o
  -2  -6   7       21.86       25.13      0.89 o
  -1  -6   7       66.95       62.61      1.67 o
   0  -6   7        4.93        4.91      1.01 o
   1  -6   7        2.40        2.29      0.55 o
   2  -6   7        0.22        0.00      0.28 o
   3  -6   7        1.03        1.19      0.65 o
  -6  -5   7        1.15        3.12      1.47 o
  -5  -5   7       35.10       43.40      3.30 o
  -4  -5   7        7.22        7.70      0.75 o
  -3  -5   7        8.53        8.66      0.59 o
  -2  -5   7       17.44       15.00      0.58 o
  -1  -5   7       34.54       32.97      1.01 o
   0  -5   7      480.18      479.14      6.38 o
   1  -5   7       28.60       27.96      0.88 o
   2  -5   7       14.07       16.40      0.65 o
   3  -5   7        0.02        0.19      0.38 o
   4  -5   7       30.17       31.35      2.30 o
  -6  -4   7        7.92        7.34      1.65 o
  -5  -4   7        5.23        5.23      0.53 o
  -4  -4   7      461.51      438.87      5.64 o
  -3  -4   7        1.37        1.57      0.42 o
  -2  -4   7        9.11        9.28      0.47 o
  -1  -4   7       85.55       87.31      1.31 o
   0  -4   7       75.38       74.10      1.51 o
   1  -4   7        7.43        5.64      0.30 o
   2  -4   7       47.62       43.99      0.84 o
   3  -4   7        0.17        0.00      0.29 o
   4  -4   7        0.05        0.00      0.33 o
   5  -4   7        0.00        0.03      0.36 o
  -7  -3   7       22.79       22.39      2.20 o
  -6  -3   7       97.52      105.54      4.59 o
  -5  -3   7       20.59       20.14      0.71 o
  -4  -3   7       27.54       31.71      1.10 o
  -3  -3   7      159.48      157.60      2.44 o
  -2  -3   7       26.13       17.91      0.63 o
  -1  -3   7      291.37      276.11      2.74 o
   0  -3   7       18.90       19.70      0.55 o
   1  -3   7        4.77        4.89      0.27 o
   2  -3   7      205.91      191.85      1.98 o
   3  -3   7      180.99      177.33      2.60 o
   4  -3   7        6.31        4.99      0.45 o
   5  -3   7        0.01        0.04      0.27 o
  -7  -2   7        1.49        1.28      0.92 o
  -6  -2   7      105.34      114.58      2.75 o
  -5  -2   7       42.85       44.29      1.41 o
  -4  -2   7      133.94      131.82      1.86 o
  -3  -2   7       11.56       14.02      0.55 o
  -2  -2   7       20.97       20.66      0.38 o
  -1  -2   7       82.46       68.45      0.68 o
   0  -2   7       50.04       49.54      0.62 o
   1  -2   7      202.35      177.27      1.56 o
   2  -2   7        2.48        1.64      0.24 o
   3  -2   7        4.07        4.00      0.31 o
   4  -2   7       99.83      102.52      1.68 o
   5  -2   7        5.83        7.12      0.77 o
   6  -2   7        0.16        0.00      0.61 o
  -7  -1   7        6.54        6.57      1.19 o
  -6  -1   7        1.57        2.66      0.56 o
  -5  -1   7        8.56        9.07      0.67 o
  -4  -1   7       65.64       60.16      0.91 o
  -3  -1   7       86.35       69.67      0.90 o
  -2  -1   7       55.13       62.07      0.70 o
  -1  -1   7      718.79      746.32      5.59 o
   0  -1   7        6.40        5.73      0.21 o
   1  -1   7        2.23        1.19      0.14 o
   2  -1   7     2005.01     1926.27     15.47 o
   3  -1   7      101.24       99.21      1.32 o
   4  -1   7        0.41        0.34      0.20 o
   5  -1   7       11.12       13.10      0.95 o
   6  -1   7       20.28       25.16      1.56 o
  -7   0   7       15.46       18.89      1.38 o
  -6   0   7      187.34      173.06      4.09 o
  -5   0   7        7.06       10.77      0.67 o
  -4   0   7      105.60       98.58      1.40 o
  -3   0   7      199.49      193.21      1.98 o
  -2   0   7     2967.52     2961.38     23.14 o
  -1   0   7      139.79      139.46      1.22 o
   0   0   7       59.25       75.04      0.74 o
   1   0   7      338.09      378.82      3.08 o
   2   0   7        2.31        1.15      0.29 o
   3   0   7      333.71      343.38      3.18 o
   4   0   7      130.03      119.03      1.52 o
   5   0   7        5.95        4.78      0.64 o
   6   0   7        9.00       10.84      1.04 o
   7   0   7        5.12        4.85      0.84 o
  -7   1   7        8.79       11.75      1.15 o
  -6   1   7       77.56       83.44      2.59 o
  -5   1   7       11.45        9.05      0.73 o
  -4   1   7       17.16       20.76      0.64 o
  -3   1   7       14.27       16.21      0.67 o
  -2   1   7      160.31      149.59      2.62 o
  -1   1   7      892.07      855.67      6.58 o
   0   1   7      321.73      372.29      2.75 o
   1   1   7      213.26      208.58      1.87 o
   2   1   7      236.17      246.36      2.50 o
   3   1   7      122.68      113.99      1.30 o
   4   1   7      208.65      211.76      2.41 o
   5   1   7       35.23       31.77      1.75 o
   6   1   7        5.09        6.99      0.74 o
   7   1   7        7.06        7.49      0.97 o
  -6   2   7        4.58        4.05      0.78 o
  -5   2   7      200.96      180.56      4.28 o
  -4   2   7      473.19      458.77      4.95 o
  -3   2   7      258.09      249.11      2.70 o
  -2   2   7       59.20       81.86      1.14 o
  -1   2   7        0.16        1.16      0.13 o
   0   2   7       31.21       32.46      0.47 o
   1   2   7     1054.72     1024.96      8.80 o
   2   2   7       61.10       55.35      0.73 o
   3   2   7        2.72        5.40      0.34 o
   4   2   7        0.91        1.58      0.21 o
   5   2   7      117.58      103.24      1.95 o
   6   2   7        9.04       11.26      0.82 o
   7   2   7       29.80       38.54      2.20 o
  -6   3   7        7.87        7.64      1.04 o
  -5   3   7        0.99        1.38      0.65 o
  -4   3   7      416.50      409.35      5.43 o
  -3   3   7       35.75       29.99      0.73 o
  -2   3   7      127.44      136.33      1.59 o
  -1   3   7       15.74       20.30      0.36 o
   0   3   7      741.63      741.64      5.68 o
   1   3   7      371.20      347.04      3.27 o
   2   3   7      240.61      255.40      2.33 o
   3   3   7       29.10       24.85      0.51 o
   4   3   7       92.38      111.10      1.53 o
   5   3   7       72.77       64.67      1.53 o
   6   3   7       23.57       27.35      1.13 o
   7   3   7       80.27       78.74      3.12 o
  -6   4   7        0.58        0.97      0.70 o
  -5   4   7        6.82        6.08      0.51 o
  -4   4   7      102.34      109.04      2.38 o
  -3   4   7        2.68        0.81      0.31 o
  -2   4   7      126.15      125.10      1.76 o
  -1   4   7        9.15       20.04      0.39 o
   0   4   7      156.74      144.48      1.36 o
   1   4   7       27.22       21.37      0.41 o
   2   4   7      122.35      112.00      1.18 o
   3   4   7      298.62      284.69      2.71 o
   4   4   7       97.67       81.62      1.20 o
   5   4   7       47.41       57.79      1.49 o
   6   4   7        5.15        4.77      0.92 o
   7   4   7       14.10       12.11      1.28 o
  -5   5   7       19.68       17.72      1.38 o
  -4   5   7       52.20       55.99      1.41 o
  -3   5   7        6.87        5.64      0.51 o
  -2   5   7        1.50        1.42      0.26 o
  -1   5   7       68.46       68.14      1.02 o
   0   5   7      152.62      151.46      1.36 o
   1   5   7        4.66        5.63      0.26 o
   2   5   7        2.88        5.01      0.23 o
   3   5   7       17.37       21.01      0.75 o
   4   5   7       25.21       25.61      0.84 o
   5   5   7      110.13      108.61      1.64 o
   6   5   7       60.05       59.65      2.75 o
   7   5   7        0.06        0.00      0.73 o
  -4   6   7        5.35        5.04      0.57 o
  -3   6   7       35.81       32.80      1.10 o
  -2   6   7        0.41        0.54      0.23 o
  -1   6   7        4.22        3.81      0.34 o
   0   6   7      105.14      100.98      1.57 o
   1   6   7       23.96       24.66      0.57 o
   2   6   7       20.27       19.82      0.50 o
   3   6   7       62.95       58.17      1.00 o
   4   6   7        0.31        0.97      0.26 o
   5   6   7       76.71       73.90      1.87 o
   6   6   7        0.05        1.47      0.73 o
  -4   7   7        0.01        0.00      0.63 o
  -3   7   7        4.67        6.23      0.82 o
  -2   7   7       10.79       10.62      0.66 o
  -1   7   7      115.72       98.48      1.98 o
   0   7   7        4.18        3.64      0.73 o
   1   7   7      110.23      104.31      1.72 o
   2   7   7      127.72      137.10      1.84 o
   3   7   7       32.97       29.32      0.79 o
   4   7   7       10.09       11.84      0.56 o
   5   7   7        4.30        3.60      0.56 o
   6   7   7        0.93        1.90      0.57 o
  -2   8   7        1.18        1.23      0.42 o
  -1   8   7       33.26       31.78      1.13 o
   0   8   7       74.58       65.45      1.88 o
   1   8   7        7.44        6.06      0.50 o
   2   8   7        0.70        0.97      0.47 o
   3   8   7       18.14       18.31      0.77 o
   4   8   7       30.55       35.01      1.70 o
   5   8   7        0.12        0.00      0.57 o
   0   9   7        2.72        2.58      0.65 o
   1   9   7        2.72        3.86      0.65 o
   2   9   7        0.51        0.85      0.54 o
   3   9   7        0.60        0.31      0.57 o
  -3  -7   8        0.32        1.65      0.92 o
  -2  -7   8        6.17        7.07      0.67 o
  -1  -7   8        0.29        0.18      0.55 o
   0  -7   8        3.17        3.12      0.92 o
  -4  -6   8        5.66        8.01      0.76 o
  -3  -6   8       11.20       11.61      0.94 o
  -2  -6   8       25.05       27.24      1.14 o
  -1  -6   8       27.45       26.50      1.19 o
   0  -6   8       34.53       34.69      2.02 o
   1  -6   8       20.18       18.41      0.95 o
   2  -6   8        1.17        1.31      0.38 o
  -5  -5   8        3.32        5.72      0.78 o
  -4  -5   8        0.40        1.43      0.73 o
  -3  -5   8        1.84        2.43      0.45 o
  -2  -5   8        0.59        1.11      0.29 o
  -1  -5   8        4.04        5.18      0.44 o
   0  -5   8       42.58       46.95      1.32 o
   1  -5   8       12.55       12.20      0.68 o
   2  -5   8       27.80       26.15      1.43 o
   3  -5   8       15.30       11.42      0.81 o
  -6  -4   8       38.30       45.15      3.30 o
  -5  -4   8       16.70       14.94      0.83 o
  -4  -4   8       85.95       85.53      1.88 o
  -3  -4   8      219.26      209.49      3.21 o
  -2  -4   8       26.47       33.68      0.75 o
  -1  -4   8      241.17      219.58      2.73 o
   0  -4   8        7.96        6.58      0.42 o
   1  -4   8        8.13        7.86      0.42 o
   2  -4   8        1.46        2.54      0.39 o
   3  -4   8        4.66        3.83      0.61 o
   4  -4   8        1.24        1.44      0.45 o
  -6  -3   8       80.74       93.42      4.40 o
  -5  -3   8       69.79       76.39      2.07 o
  -4  -3   8       14.34        9.19      0.55 o
  -3  -3   8        4.22        4.11      0.39 o
  -2  -3   8       26.88       30.57      0.70 o
  -1  -3   8      171.36      159.43      2.53 o
   0  -3   8      206.75      195.58      1.92 o
   1  -3   8       28.23       27.06      0.62 o
   2  -3   8        1.05        0.75      0.24 o
   3  -3   8       10.57        8.96      0.61 o
   4  -3   8       47.98       45.08      1.18 o
   5  -3   8        0.91        0.84      0.34 o
  -6  -2   8       18.83       24.66      1.67 o
  -5  -2   8      113.41      112.63      3.40 o
  -4  -2   8      242.82      212.23      2.73 o
  -3  -2   8       89.60       86.19      1.45 o
  -2  -2   8       11.45        9.57      0.37 o
  -1  -2   8      104.13       98.39      0.92 o
   0  -2   8        2.58        3.77      0.20 o
   1  -2   8      434.64      406.84      4.32 o
   2  -2   8      462.72      444.29      4.34 o
   3  -2   8      246.97      243.24      3.21 o
   4  -2   8       50.51       51.90      1.18 o
   5  -2   8        0.41        0.84      0.30 o
   6  -2   8       13.96       17.32      1.62 o
  -7  -1   8        9.04        9.41      0.85 o
  -6  -1   8      163.34      148.87      3.21 o
  -5  -1   8      107.46       99.36      2.54 o
  -4  -1   8       69.79       72.56      1.25 o
  -3  -1   8      295.53      281.51      3.09 o
  -2  -1   8      201.76      192.59      1.69 o
  -1  -1   8       12.04       19.21      0.43 o
   0  -1   8       39.46       40.32      0.55 o
   1  -1   8       60.99       57.92      0.74 o
   2  -1   8       11.17        8.37      0.39 o
   3  -1   8       27.96       26.10      0.62 o
   4  -1   8        0.13        0.27      0.29 o
   5  -1   8        3.49        3.59      0.32 o
   6  -1   8       31.01       32.95      1.82 o
  -7   0   8        8.87       11.07      1.10 o
  -6   0   8      123.65      125.33      3.44 o
  -5   0   8       13.18       11.29      0.83 o
  -4   0   8       52.13       53.80      1.10 o
  -3   0   8        0.25        0.27      0.15 o
  -2   0   8        7.16        6.28      0.24 o
  -1   0   8      346.80      312.04      2.58 o
   0   0   8        5.89        9.09      0.26 o
   1   0   8       93.58      129.44      1.23 o
   2   0   8        0.80        0.36      0.31 o
   3   0   8      207.34      200.78      2.22 o
   4   0   8      266.50      249.55      2.98 o
   5   0   8       11.94        9.98      0.68 o
   6   0   8        0.01        0.55      0.83 o
  -6   1   8        5.90        9.34      0.97 o
  -5   1   8        6.30        5.83      0.73 o
  -4   1   8      118.88      111.05      1.95 o
  -3   1   8       27.04       26.82      0.70 o
  -2   1   8       16.14       14.03      0.46 o
  -1   1   8      727.01      656.75      5.09 o
   0   1   8      383.61      397.14      3.07 o
   1   1   8      271.83      255.53      2.40 o
   2   1   8       32.54       48.32      0.82 o
   3   1   8       14.95       13.15      0.45 o
   4   1   8       68.04       59.76      0.94 o
   5   1   8        8.77        9.35      0.66 o
   6   1   8       21.96       24.40      1.20 o
   7   1   8        0.82        0.46      0.65 o
  -6   2   8        0.58        0.22      0.57 o
  -5   2   8       29.81       27.32      1.65 o
  -4   2   8      405.24      394.69      4.40 o
  -3   2   8      161.42      150.97      2.02 o
  -2   2   8      926.61      899.14      7.19 o
  -1   2   8      193.84      183.96      1.55 o
   0   2   8      894.23      959.46      6.93 o
   1   2   8       95.17       87.88      1.04 o
   2   2   8       74.48       70.72      0.88 o
   3   2   8      294.15      287.51      2.74 o
   4   2   8      284.52      293.03      2.96 o
   5   2   8        7.93        6.92      0.56 o
   6   2   8        8.37        8.69      0.88 o
   7   2   8       24.38       26.98      2.02 o
  -6   3   8        0.18        0.00      0.52 o
  -5   3   8       22.18       20.56      1.43 o
  -4   3   8       32.49       30.98      1.59 o
  -3   3   8      590.90      566.90      6.58 o
  -2   3   8      288.85      273.58      2.84 o
  -1   3   8      200.83      208.91      1.82 o
   0   3   8        4.65        9.25      0.43 o
   1   3   8       86.77       80.86      0.91 o
   2   3   8       20.70       22.82      0.43 o
   3   3   8      254.82      230.64      2.18 o
   4   3   8       10.00        9.44      0.39 o
   5   3   8        7.71        6.85      0.68 o
   6   3   8        6.03        6.39      0.84 o
   7   3   8       10.97       11.20      1.47 o
  -6   4   8        0.57        0.00      0.65 o
  -5   4   8      165.86      166.62      2.70 o
  -4   4   8       12.84       12.07      0.70 o
  -3   4   8       57.97       63.18      1.67 o
  -2   4   8        3.43        3.52      0.28 o
  -1   4   8       67.67       61.71      0.89 o
   0   4   8       86.59       86.78      0.96 o
   1   4   8       23.74       24.63      0.46 o
   2   4   8        0.06        0.54      0.13 o
   3   4   8      151.52      135.88      1.74 o
   4   4   8        2.41        2.60      0.28 o
   5   4   8      140.38      130.94      2.83 o
   6   4   8        0.08        0.55      0.73 o
   7   4   8        0.80        0.00      0.73 o
  -5   5   8       44.27       43.67      2.17 o
  -4   5   8       34.22       38.90      1.18 o
  -3   5   8       19.11       18.40      1.16 o
  -2   5   8       57.02       52.95      1.17 o
  -1   5   8        7.36        8.30      0.53 o
   0   5   8       64.33       61.75      0.74 o
   1   5   8        2.72        4.16      0.23 o
   2   5   8       63.72       70.52      0.88 o
   3   5   8       24.50       16.85      0.78 o
   4   5   8        2.49        3.95      0.33 o
   5   5   8      131.77      122.39      1.89 o
   6   5   8       33.10       44.60      2.39 o
  -4   6   8        7.23        6.45      0.61 o
  -3   6   8        5.76        7.47      0.81 o
  -2   6   8       36.54       39.00      1.11 o
  -1   6   8       43.43       35.66      0.83 o
   0   6   8       27.41       32.35      0.74 o
   1   6   8        2.77        3.97      0.27 o
   2   6   8     1362.16     1335.43     10.14 o
   3   6   8       32.64       27.78      0.77 o
   4   6   8      111.73      111.66      1.77 o
   5   6   8        1.78        4.20      0.47 o
   6   6   8       10.22       10.65      1.47 o
  -3   7   8        7.03        8.71      0.81 o
  -2   7   8       22.60       13.96      0.67 o
  -1   7   8        5.22        7.86      0.56 o
   0   7   8        3.33        4.98      0.65 o
   1   7   8       49.42       58.11      1.20 o
   2   7   8       18.14       21.34      0.64 o
   3   7   8       23.26       22.14      0.69 o
   4   7   8       42.98       47.52      1.48 o
   5   7   8        7.39        9.64      0.80 o
   6   7   8        7.98       10.09      0.97 o
  -2   8   8        9.59       12.25      0.78 o
  -1   8   8        9.28        9.10      0.62 o
   0   8   8       40.90       44.55      1.62 o
   1   8   8        0.02        0.00      0.34 o
   2   8   8        5.69        6.03      0.52 o
   3   8   8        0.46        0.75      0.28 o
   4   8   8       11.33       15.76      0.99 o
   5   8   8       35.21       34.90      1.63 o
   0   9   8       23.12       25.06      1.30 o
   1   9   8        2.31        4.40      0.70 o
   2   9   8        1.08        1.42      0.60 o
   3   9   8        0.26        0.73      0.92 o
  -4  -6   9        2.55        4.35      0.80 o
  -3  -6   9       21.90       20.17      1.36 o
  -2  -6   9        3.74        3.25      0.53 o
  -1  -6   9        0.03        0.00      0.55 o
   0  -6   9        0.27        0.51      0.57 o
   1  -6   9       27.73       29.77      1.34 o
  -5  -5   9        0.12        0.50      0.83 o
  -4  -5   9        8.41        7.71      1.84 o
  -3  -5   9      328.34      343.67      9.45 o
  -2  -5   9       18.83       16.80      0.87 o
  -1  -5   9        5.94        6.15      0.53 o
   0  -5   9        0.71        0.18      0.52 o
   1  -5   9        7.83        6.44      0.93 o
   2  -5   9       17.96       18.10      0.78 o
   3  -5   9        5.44        4.65      0.97 o
  -5  -4   9       34.32       35.02      3.49 o
  -4  -4   9        1.86        2.75      0.52 o
  -3  -4   9       16.67       19.25      0.82 o
  -2  -4   9        4.32        5.90      0.39 o
  -1  -4   9      261.93      248.53      3.33 o
   0  -4   9       21.62       20.00      0.70 o
   1  -4   9       15.01       16.41      0.83 o
   2  -4   9        4.82        3.04      0.43 o
   3  -4   9       10.95        9.91      0.73 o
   4  -4   9       14.55       17.71      0.95 o
  -6  -3   9        9.08       13.95      2.02 o
  -5  -3   9       47.80       53.42      1.62 o
  -4  -3   9        4.13        5.58      0.46 o
  -3  -3   9       40.15       44.30      1.08 o
  -2  -3   9       60.10       58.61      1.07 o
  -1  -3   9      119.94      118.19      1.57 o
   0  -3   9      285.00      284.79      2.75 o
   1  -3   9        1.18        0.58      0.20 o
   2  -3   9       51.55       43.65      0.92 o
   3  -3   9       42.23       41.93      1.15 o
   4  -3   9        0.36        0.93      0.43 o
   5  -3   9        1.51        2.43      0.49 o
  -6  -2   9       26.45       22.10      1.93 o
  -5  -2   9        6.00        4.79      0.43 o
  -4  -2   9       41.94       35.54      0.94 o
  -3  -2   9      101.30       97.87      1.61 o
  -2  -2   9       41.43       40.15      1.13 o
  -1  -2   9      314.17      303.68      2.72 o
   0  -2   9      248.72      252.83      2.05 o
   1  -2   9        0.63        0.67      0.19 o
   2  -2   9       30.79       32.82      0.81 o
   3  -2   9      422.56      416.56      4.77 o
   4  -2   9        0.82        0.30      0.34 o
   5  -2   9        3.77        3.14      0.41 o
  -6  -1   9      112.77      128.28      3.57 o
  -5  -1   9       80.42       73.75      2.14 o
  -4  -1   9        0.03        0.27      0.30 o
  -3  -1   9      193.34      188.60      2.32 o
  -2  -1   9       29.13       44.72      0.75 o
  -1  -1   9     1733.99     1751.17     12.93 o
   0  -1   9       10.84        9.64      0.31 o
   1  -1   9       47.74       49.27      0.71 o
   2  -1   9        8.92        6.47      0.36 o
   3  -1   9       88.75       88.56      1.48 o
   4  -1   9        7.95        7.05      0.50 o
   5  -1   9        1.49        1.66      0.29 o
   6  -1   9        0.10        0.58      0.70 o
  -6   0   9       80.96       96.03      2.98 o
  -5   0   9      117.20      114.10      2.71 o
  -4   0   9      179.68      160.13      2.45 o
  -3   0   9       26.44       25.09      0.65 o
  -2   0   9      115.44      104.02      1.16 o
  -1   0   9       92.03       93.36      0.95 o
   0   0   9       36.47       31.36      0.49 o
   1   0   9      428.06      379.33      3.27 o
   2   0   9       14.79       13.66      0.45 o
   3   0   9       12.43       10.49      0.45 o
   4   0   9      125.18      131.11      1.86 o
   5   0   9       13.74       15.09      0.69 o
   6   0   9       19.41       20.62      1.62 o
  -6   1   9        2.59        2.84      1.10 o
  -5   1   9       37.70       37.42      1.82 o
  -4   1   9      111.45      105.03      1.75 o
  -3   1   9       69.58       68.18      1.12 o
  -2   1   9       58.58       58.30      0.82 o
  -1   1   9      102.78       94.71      1.00 o
   0   1   9      167.15      158.60      1.44 o
   1   1   9        1.11        0.90      0.20 o
   2   1   9      118.36       92.98      1.18 o
   3   1   9       58.93       50.92      0.89 o
   4   1   9       47.03       47.53      0.94 o
   5   1   9       20.82       21.83      1.01 o
   6   1   9       57.78       67.59      3.03 o
  -6   2   9       50.42       53.83      2.27 o
  -5   2   9        0.01        0.00      0.73 o
  -4   2   9        0.60        1.03      0.34 o
  -3   2   9       32.17       31.67      1.10 o
  -2   2   9      433.98      378.07      3.76 o
  -1   2   9       18.85       17.83      0.36 o
   0   2   9      103.58      105.40      1.04 o
   1   2   9     1460.03     1490.90     10.57 o
   2   2   9        0.61        0.27      0.13 o
   3   2   9      439.48      419.95      4.06 o
   4   2   9        4.35        3.18      0.32 o
   5   2   9       10.79       11.37      0.73 o
   6   2   9       23.27       25.01      1.49 o
   7   2   9        0.98        1.10      0.92 o
  -6   3   9       15.59       24.72      2.29 o
  -5   3   9        0.22        0.20      0.56 o
  -4   3   9       24.22       23.10      1.05 o
  -3   3   9      243.59      241.89      4.06 o
  -2   3   9       89.05       71.12      1.06 o
  -1   3   9       66.07       59.58      0.72 o
   0   3   9      831.66      878.74      7.10 o
   1   3   9        1.97        6.05      0.27 o
   2   3   9       93.63       93.09      1.05 o
   3   3   9       98.61       91.70      1.20 o
   4   3   9       68.24       63.75      1.26 o
   5   3   9       23.03       23.12      1.13 o
   6   3   9        6.61        9.91      1.28 o
   7   3   9        0.00        0.00      0.73 o
  -5   4   9       41.02       39.03      2.23 o
  -4   4   9       30.22       31.85      1.29 o
  -3   4   9       23.64       27.20      1.16 o
  -2   4   9       24.11       27.90      0.70 o
  -1   4   9        7.55        7.26      0.34 o
   0   4   9      426.51      411.80      3.33 o
   1   4   9      132.75      128.54      1.32 o
   2   4   9      139.04      130.62      1.34 o
   3   4   9        4.84        7.55      0.42 o
   4   4   9       30.95       32.42      0.77 o
   5   4   9       26.78       27.19      0.88 o
   6   4   9        9.69       12.30      1.47 o
  -5   5   9        0.99        1.40      0.42 o
  -4   5   9       42.52       47.04      1.62 o
  -3   5   9        0.33        0.53      0.38 o
  -2   5   9       71.39       72.12      1.42 o
  -1   5   9        3.24        4.13      0.32 o
   0   5   9       19.13       15.11      0.44 o
   1   5   9      121.11      114.63      1.32 o
   2   5   9      242.31      242.36      2.34 o
   3   5   9        0.74        1.63      0.29 o
   4   5   9        1.60        2.01      0.31 o
   5   5   9        8.63        8.14      0.71 o
   6   5   9        0.57        1.10      0.73 o
  -4   6   9        0.60        0.00      0.47 o
  -3   6   9        0.26        0.06      0.49 o
  -2   6   9        5.51        7.79      0.57 o
  -1   6   9        0.02        0.70      0.29 o
   0   6   9       40.24       34.34      0.79 o
   1   6   9       42.15       34.94      0.77 o
   2   6   9       67.87       77.00      1.57 o
   3   6   9      430.48      416.74      4.44 o
   4   6   9        0.03        0.27      0.27 o
   5   6   9        4.39        6.50      0.59 o
   6   6   9       11.59        9.54      1.47 o
  -3   7   9        7.08        9.08      0.86 o
  -2   7   9       20.79       20.66      0.91 o
  -1   7   9       84.43       80.33      1.58 o
   0   7   9       35.10       33.88      1.65 o
   1   7   9        4.02        2.86      0.41 o
   2   7   9      126.25      120.83      1.72 o
   3   7   9        7.42        6.53      0.55 o
   4   7   9       10.26       10.17      1.10 o
   5   7   9       16.97       18.58      0.96 o
  -2   8   9        0.57        0.00      0.55 o
  -1   8   9       11.02       10.37      0.72 o
   0   8   9       23.46       26.45      1.30 o
   1   8   9        5.99        9.10      2.39 o
   2   8   9       51.07       55.03      1.75 o
   3   8   9        0.04        0.00      0.48 o
   4   8   9        0.72        1.16      0.51 o
   0   9   9        3.28        5.17      0.78 o
   1   9   9       38.22       38.73      1.56 o
   2   9   9        7.01       13.02      1.22 o
   3   9   9        0.22        0.18      0.92 o
  -3  -6  10       16.64       17.25      1.84 o
  -2  -6  10       17.62       17.18      0.93 o
  -1  -6  10        0.36        0.00      0.55 o
   0  -6  10        0.01        0.37      0.55 o
   1  -6  10        3.45        1.73      0.67 o
  -4  -5  10        3.72        4.23      0.80 o
  -3  -5  10       79.21       77.49      4.10 o
  -2  -5  10      165.57      178.29      3.69 o
  -1  -5  10        8.58       11.44      0.97 o
   0  -5  10        6.94        6.50      0.88 o
   1  -5  10       12.06       12.37      1.03 o
   2  -5  10        1.40        2.17      0.40 o
  -5  -4  10       71.21       83.56      2.50 o
  -4  -4  10        1.00        1.77      0.64 o
  -3  -4  10       83.21       78.82      1.74 o
  -2  -4  10        2.04        1.87      0.28 o
  -1  -4  10       10.20        9.49      0.57 o
   0  -4  10       23.89       25.08      0.99 o
   1  -4  10        0.43        0.18      0.31 o
   2  -4  10        8.59        8.58      0.81 o
   3  -4  10        1.24        0.73      0.44 o
   4  -4  10        0.03        0.00      0.53 o
  -6  -3  10        0.20        1.10      1.28 o
  -5  -3  10       35.87       43.39      2.84 o
  -4  -3  10        2.52        2.44      0.43 o
  -3  -3  10      164.08      163.94      2.45 o
  -2  -3  10        7.68        5.63      0.37 o
  -1  -3  10        3.01        3.80      0.39 o
   0  -3  10      141.03      143.66      2.06 o
   1  -3  10        0.02        0.00      0.20 o
   2  -3  10       56.73       53.80      1.69 o
   3  -3  10       44.79       38.91      1.30 o
   4  -3  10        8.68        5.01      0.59 o
  -6  -2  10       44.27       48.71      2.25 o
  -5  -2  10       73.12       69.29      3.09 o
  -4  -2  10       20.78       21.71      0.88 o
  -3  -2  10      145.63      135.71      2.07 o
  -2  -2  10        4.08        7.16      0.40 o
  -1  -2  10      537.61      497.70      4.42 o
   0  -2  10        1.93        1.35      0.26 o
   1  -2  10        0.99        1.46      0.23 o
   2  -2  10       12.82       16.73      0.64 o
   3  -2  10      117.94      118.31      2.47 o
   4  -2  10        0.02        1.39      0.43 o
   5  -2  10        3.85        3.96      0.49 o
  -6  -1  10       64.81       69.75      5.23 o
  -5  -1  10       10.18       15.82      0.73 o
  -4  -1  10        0.01        0.00      0.27 o
  -3  -1  10        0.31        0.31      0.21 o
  -2  -1  10        4.43        6.24      0.33 o
  -1  -1  10       10.22        8.31      0.38 o
   0  -1  10      274.42      250.83      2.02 o
   1  -1  10        0.02        0.12      0.16 o
   2  -1  10      134.24      149.91      1.99 o
   3  -1  10      201.86      207.25      2.73 o
   4  -1  10       50.88       51.56      1.24 o
   5  -1  10        0.52        1.24      0.37 o
  -6   0  10        9.32       12.67      1.30 o
  -5   0  10        0.12        0.69      0.28 o
  -4   0  10      162.01      155.25      2.38 o
  -3   0  10       41.46       41.74      1.22 o
  -2   0  10        8.39       11.29      0.39 o
  -1   0  10        1.07        2.00      0.25 o
   0   0  10      112.01      112.99      1.13 o
   1   0  10      346.19      329.69      2.79 o
   2   0  10        7.80        7.96      0.41 o
   3   0  10        0.82        0.69      0.25 o
   4   0  10       40.29       45.15      1.01 o
   5   0  10        6.85        5.51      0.63 o
   6   0  10       13.93       17.09      1.56 o
  -6   1  10       48.27       47.36      2.21 o
  -5   1  10        3.05        2.85      0.41 o
  -4   1  10       37.63       39.92      1.83 o
  -3   1  10      122.69      113.33      1.71 o
  -2   1  10        2.46        2.77      0.25 o
  -1   1  10      137.35      126.50      1.24 o
   0   1  10        5.30        4.40      0.23 o
   1   1  10      397.77      395.54      3.18 o
   2   1  10        0.71        1.42      0.23 o
   3   1  10      168.09      164.46      1.98 o
   4   1  10        1.06        1.21      0.44 o
   5   1  10        4.77        4.20      0.35 o
   6   1  10        4.84        7.16      1.04 o
  -6   2  10       98.86      112.17      3.50 o
  -5   2  10       12.50       13.75      0.75 o
  -4   2  10        9.02        7.98      0.59 o
  -3   2  10      145.31      134.74      1.96 o
  -2   2  10       39.02       37.81      0.76 o
  -1   2  10      144.80      132.11      1.35 o
   0   2  10       35.81       36.88      0.54 o
   1   2  10       54.25       50.75      0.71 o
   2   2  10       15.61       16.84      0.51 o
   3   2  10      159.28      157.43      1.90 o
   4   2  10      179.66      179.03      2.36 o
   5   2  10      120.33      129.41      2.70 o
   6   2  10        0.02        0.00      0.92 o
  -6   3  10        6.59        8.44      1.10 o
  -5   3  10        4.24        2.90      0.53 o
  -4   3  10       89.91       95.51      2.19 o
  -3   3  10      195.50      192.24      3.07 o
  -2   3  10        5.16        5.89      0.36 o
  -1   3  10      285.78      251.39      2.53 o
   0   3  10       18.92       15.61      0.38 o
   1   3  10      214.11      207.20      1.94 o
   2   3  10        3.80        8.17      0.30 o
   3   3  10        8.57       10.79      0.44 o
   4   3  10      165.42      159.85      2.16 o
   5   3  10       16.71       17.21      0.66 o
   6   3  10       22.92       26.25      2.20 o
  -5   4  10       16.17       14.63      1.74 o
  -4   4  10      193.21      188.37      5.16 o
  -3   4  10       65.41       57.65      1.67 o
  -2   4  10      207.38      195.82      2.60 o
  -1   4  10        2.71        3.38      0.30 o
   0   4  10       22.40       23.71      0.65 o
   1   4  10      248.69      234.76      2.14 o
   2   4  10       40.85       42.63      0.67 o
   3   4  10      157.73      162.48      2.11 o
   4   4  10        5.98        7.29      0.69 o
   5   4  10        1.16        0.65      0.34 o
   6   4  10        5.36        7.16      1.28 o
  -5   5  10        0.72        0.24      0.51 o
  -4   5  10       15.89       17.73      1.10 o
  -3   5  10        3.25        2.37      0.91 o
  -2   5  10       61.74       56.29      1.27 o
  -1   5  10       29.24       32.21      0.78 o
   0   5  10        2.58        5.52      0.33 o
   1   5  10       57.84       59.34      0.93 o
   2   5  10        0.60        1.30      0.28 o
   3   5  10      616.74      594.10      6.05 o
   4   5  10       38.95       33.70      1.59 o
   5   5  10        0.61        2.04      0.40 o
   6   5  10        0.29        0.37      0.92 o
  -4   6  10        0.08        0.42      0.55 o
  -3   6  10        2.53        2.23      0.90 o
  -2   6  10        5.41        7.19      0.52 o
  -1   6  10       38.44       33.41      0.98 o
   0   6  10       33.79       39.58      1.76 o
   1   6  10        2.31        3.31      0.33 o
   2   6  10       11.60       17.96      0.70 o
   3   6  10        6.60        7.76      0.58 o
   4   6  10       24.59       21.57      1.09 o
   5   6  10       22.00       24.60      1.65 o
   6   6  10       11.84       13.18      1.05 o
  -3   7  10        2.21        2.46      0.89 o
  -2   7  10       16.42       15.90      0.86 o
  -1   7  10        4.69        4.19      0.59 o
   0   7  10       10.61       12.40      1.74 o
   1   7  10        1.28        1.32      0.46 o
   2   7  10        1.40        0.90      0.29 o
   3   7  10        0.02        0.00      0.27 o
   4   7  10        0.11        0.22      0.42 o
   5   7  10       37.26       38.74      1.40 o
  -2   8  10        5.42        4.30      1.01 o
  -1   8  10        4.34        4.53      0.62 o
   0   8  10        5.01        7.22      0.84 o
   1   8  10        5.23        4.30      0.70 o
   2   8  10       54.89       60.34      1.96 o
   3   8  10        8.34        8.44      2.48 o
   4   8  10        9.33       12.45      1.56 o
   1   9  10        3.81        4.91      1.47 o
   2   9  10        3.03        1.59      0.44 o
  -4  -5  11        3.34        4.03      0.92 o
  -3  -5  11        0.00        0.51      0.57 o
  -2  -5  11        2.31        2.58      0.55 o
  -1  -5  11        0.67        0.83      0.67 o
   0  -5  11       14.17       14.35      1.65 o
   1  -5  11        5.10        3.98      0.65 o
   2  -5  11        2.60        1.70      0.50 o
  -5  -4  11       12.27       18.77      1.27 o
  -4  -4  11        3.52        4.27      0.88 o
  -3  -4  11        0.35        0.00      0.42 o
  -2  -4  11       50.35       50.94      1.28 o
  -1  -4  11        0.10        0.15      0.29 o
   0  -4  11        9.29       11.00      0.99 o
   1  -4  11        1.57        0.52      0.35 o
   2  -4  11       13.48       12.17      0.81 o
   3  -4  11        1.69        1.95      0.64 o
  -5  -3  11        4.86        3.71      0.67 o
  -4  -3  11        2.87        1.58      0.49 o
  -3  -3  11       35.83       39.37      1.12 o
  -2  -3  11        8.17       10.27      0.54 o
  -1  -3  11        3.10        1.99      0.31 o
   0  -3  11        0.79        0.00      0.26 o
   1  -3  11        7.04        7.68      0.48 o
   2  -3  11       36.27       40.24      1.44 o
   3  -3  11       24.72       22.11      1.04 o
   4  -3  11       27.75       29.64      1.49 o
  -5  -2  11       26.36       31.08      1.25 o
  -4  -2  11       10.66       12.80      0.94 o
  -3  -2  11        5.05        6.28      0.63 o
  -2  -2  11        6.06        6.57      0.43 o
  -1  -2  11      125.82      122.94      1.70 o
   0  -2  11      223.67      221.35      2.65 o
   1  -2  11       41.62       37.91      0.87 o
   2  -2  11        2.77        0.82      0.33 o
   3  -2  11        2.83        3.21      0.51 o
   4  -2  11       38.95       45.55      2.27 o
   5  -2  11        2.36        0.95      0.45 o
  -6  -1  11        3.96        7.45      1.10 o
  -5  -1  11       42.25       49.58      1.42 o
  -4  -1  11        0.02        0.20      0.33 o
  -3  -1  11       60.92       63.69      1.57 o
  -2  -1  11       52.81       52.40      0.96 o
  -1  -1  11      291.12      282.63      2.87 o
   0  -1  11      143.67      142.01      1.45 o
   1  -1  11       18.13       18.03      0.54 o
   2  -1  11      153.41      130.86      1.98 o
   3  -1  11       10.06        7.22      0.57 o
   4  -1  11       11.69       12.59      0.77 o
   5  -1  11        7.64       10.13      1.09 o
  -6   0  11       26.42       22.91      1.42 o
  -5   0  11        3.92        2.45      0.37 o
  -4   0  11       25.30       19.92      0.86 o
  -3   0  11      135.46      142.58      2.32 o
  -2   0  11       83.28       78.18      1.19 o
  -1   0  11       97.59       92.42      1.12 o
   0   0  11       45.77       48.95      0.72 o
   1   0  11       64.13       66.92      1.01 o
   2   0  11        0.04        0.00      0.22 o
   3   0  11        0.45        0.00      0.26 o
   4   0  11        0.48        2.01      0.40 o
   5   0  11        2.84        3.29      0.42 o
   6   0  11       28.20       35.04      3.21 o
  -6   1  11      102.04      110.78      3.57 o
  -5   1  11        0.62        1.00      0.40 o
  -4   1  11        0.03        0.69      0.35 o
  -3   1  11       19.76       18.68      0.78 o
  -2   1  11        4.08        3.54      0.29 o
  -1   1  11      361.68      353.92      3.21 o
   0   1  11       11.14       12.87      0.39 o
   1   1  11       94.33       95.58      1.10 o
   2   1  11      319.90      312.06      3.25 o
   3   1  11      165.07      166.93      2.18 o
   4   1  11       31.48       29.39      0.83 o
   5   1  11       42.46       39.80      0.99 o
   6   1  11        5.01        3.87      1.19 o
  -6   2  11       29.02       31.34      1.93 o
  -5   2  11       11.11       15.08      0.86 o
  -4   2  11       39.84       41.10      1.25 o
  -3   2  11       82.34       74.59      1.71 o
  -2   2  11      557.39      514.78      5.07 o
  -1   2  11       69.47       71.36      0.99 o
   0   2  11        7.92        6.99      0.48 o
   1   2  11      586.30      552.89      4.53 o
   2   2  11        4.91        5.03      0.35 o
   3   2  11       24.50       25.13      0.77 o
   4   2  11       88.14       93.23      1.86 o
   5   2  11       20.18       20.06      0.71 o
   6   2  11       23.92       31.20      2.75 o
  -5   3  11        6.33        9.29      0.80 o
  -4   3  11       40.93       39.59      1.45 o
  -3   3  11        7.34        5.36      0.58 o
  -2   3  11       11.59       12.03      0.78 o
  -1   3  11       19.02       14.13      0.85 o
   0   3  11      129.30      124.47      1.33 o
   1   3  11      147.57      133.07      1.41 o
   2   3  11        1.55        2.87      0.22 o
   3   3  11       93.50       91.97      1.42 o
   4   3  11       23.55       23.80      0.77 o
   5   3  11        2.90        2.01      0.40 o
   6   3  11       17.51       20.37      2.20 o
  -5   4  11        0.02        0.35      0.44 o
  -4   4  11        0.78        1.55      0.71 o
  -3   4  11        7.90       10.59      0.88 o
  -2   4  11      198.39      189.75      2.63 o
  -1   4  11        0.26        0.33      0.23 o
   0   4  11       18.87       13.99      0.48 o
   1   4  11      132.77      122.16      1.41 o
   2   4  11        7.89        5.51      0.36 o
   3   4  11      323.58      321.15      3.86 o
   4   4  11       14.59       13.86      0.68 o
   5   4  11        4.71        5.93      0.58 o
   6   4  11        2.77        3.49      1.28 o
  -4   5  11        0.02        0.00      0.47 o
  -3   5  11        8.81        9.68      0.88 o
  -2   5  11       45.79       36.45      1.07 o
  -1   5  11        4.95        3.57      0.38 o
   0   5  11      141.92      140.76      1.76 o
   1   5  11        0.64        0.39      0.21 o
   2   5  11       60.00       61.02      0.98 o
   3   5  11       78.78       91.51      2.15 o
   4   5  11      228.68      221.56      3.21 o
   5   5  11        0.01        0.00      0.41 o
   6   5  11        0.94        0.73      0.92 o
  -4   6  11       44.58       54.80      1.83 o
  -3   6  11        7.75        6.10      0.77 o
  -2   6  11       14.20       13.95      0.80 o
  -1   6  11       49.64       43.56      1.15 o
   0   6  11      243.39      232.45      7.53 o
   1   6  11       60.31       58.63      1.13 o
   2   6  11        0.31        0.84      0.38 o
   3   6  11      119.55      127.04      2.18 o
   4   6  11        4.75        7.49      0.73 o
   5   6  11       12.29       11.85      1.06 o
  -3   7  11        0.03        0.65      0.51 o
  -2   7  11       23.21       25.43      2.10 o
  -1   7  11        1.56        0.97      0.38 o
   0   7  11       12.53       11.49      1.10 o
   1   7  11       24.07       25.58      1.01 o
   2   7  11       73.86       77.37      2.80 o
   3   7  11        7.16        6.79      0.82 o
   4   7  11        1.49        1.99      0.53 o
   5   7  11        3.22        2.07      0.70 o
  -1   8  11        0.48        0.00      0.40 o
   0   8  11        4.39        4.65      0.78 o
   1   8  11        0.45        0.92      0.52 o
   2   8  11        3.13        5.17      0.54 o
   3   8  11       13.31       15.20      1.23 o
   4   8  11        4.37        5.51      0.97 o
  -2  -5  12       30.96       31.43      2.02 o
  -1  -5  12        0.60        0.00      0.52 o
   0  -5  12        1.96        2.86      0.70 o
   1  -5  12        1.69        2.37      0.62 o
  -4  -4  12       30.91       36.33      5.14 o
  -3  -4  12       35.48       40.92      1.69 o
  -2  -4  12       30.27       32.01      1.05 o
  -1  -4  12        1.56        0.88      0.40 o
   0  -4  12        0.61        0.00      0.42 o
   1  -4  12        1.10        0.76      0.41 o
   2  -4  12       14.36       15.83      0.96 o
  -5  -3  12       29.89       35.00      2.20 o
  -4  -3  12        0.24        0.11      0.47 o
  -3  -3  12        0.91        0.00      0.58 o
  -2  -3  12       42.71       45.31      1.64 o
  -1  -3  12        1.75        1.92      0.35 o
   0  -3  12       13.74       12.09      0.80 o
   1  -3  12        1.46        1.43      0.37 o
   2  -3  12       31.13       34.78      2.23 o
   3  -3  12       33.09       33.83      2.12 o
  -5  -2  12       56.93       63.52      1.86 o
  -4  -2  12       30.51       26.51      1.25 o
  -3  -2  12        5.32        4.20      0.51 o
  -2  -2  12        4.44        4.68      0.41 o
  -1  -2  12       70.24       73.37      1.33 o
   0  -2  12       22.68       19.32      0.68 o
   1  -2  12        9.13        8.65      0.55 o
   2  -2  12        2.28        1.33      0.39 o
   3  -2  12       84.36       84.26      4.03 o
   4  -2  12       54.61       57.86      1.89 o
  -5  -1  12       41.23       40.95      1.48 o
  -4  -1  12       28.91       30.69      1.32 o
  -3  -1  12      102.27      104.02      2.70 o
  -2  -1  12       21.46       16.18      0.62 o
  -1  -1  12       13.41       15.62      0.60 o
   0  -1  12       70.34       74.11      1.14 o
   1  -1  12        1.00        1.54      0.28 o
   2  -1  12      119.23      110.87      1.86 o
   3  -1  12        1.68        1.09      0.38 o
   4  -1  12        3.28        1.22      0.43 o
   5  -1  12        7.56        9.34      0.72 o
  -5   0  12       14.60       15.38      0.95 o
  -4   0  12        2.18        2.84      0.49 o
  -3   0  12      107.06      114.04      2.29 o
  -2   0  12        7.26        5.37      0.42 o
  -1   0  12      382.32      351.57      3.47 o
   0   0  12        0.38        0.37      0.17 o
   1   0  12       10.16        6.75      0.38 o
   2   0  12       44.29       46.16      1.02 o
   3   0  12        9.73       11.89      0.63 o
   4   0  12       35.33       35.34      1.08 o
   5   0  12        1.56        1.40      0.57 o
  -5   1  12       15.19       18.95      1.37 o
  -4   1  12        0.11        0.47      0.40 o
  -3   1  12       39.57       35.54      1.05 o
  -2   1  12       15.13       15.07      0.56 o
  -1   1  12      293.11      286.29      2.75 o
   0   1  12       78.52       73.64      0.99 o
   1   1  12       20.06       20.71      0.51 o
   2   1  12       21.31       16.50      0.66 o
   3   1  12       21.86       24.01      0.79 o
   4   1  12       33.82       37.60      1.07 o
   5   1  12       13.63       17.15      0.80 o
  -5   2  12        0.00        0.11      0.40 o
  -4   2  12      141.85      137.75      2.91 o
  -3   2  12       59.02       65.63      2.12 o
  -2   2  12      545.27      554.55      6.37 o
  -1   2  12        9.75       12.29      0.51 o
   0   2  12      161.37      146.62      1.64 o
   1   2  12       12.58       11.40      0.56 o
   2   2  12       34.36       32.93      0.87 o
   3   2  12        0.99        0.88      0.29 o
   4   2  12        7.48        9.27      0.54 o
   5   2  12        4.00        4.97      0.58 o
   6   2  12       30.42       39.09      3.12 o
  -5   3  12        0.52        0.00      0.41 o
  -4   3  12       35.23       34.63      1.40 o
  -3   3  12      205.27      204.23      3.38 o
  -2   3  12      294.44      293.87      3.71 o
  -1   3  12       91.20       85.30      1.40 o
   0   3  12       31.74       33.58      0.76 o
   1   3  12        8.22        8.60      0.40 o
   2   3  12       26.21       24.24      0.55 o
   3   3  12       82.86       80.52      1.45 o
   4   3  12        0.23        0.07      0.26 o
   5   3  12        0.08        0.00      0.36 o
   6   3  12        7.46        7.34      1.65 o
  -5   4  12        0.52        0.83      0.51 o
  -4   4  12        0.07        0.20      0.45 o
  -3   4  12        0.51        0.56      0.45 o
  -2   4  12      131.96      125.85      1.95 o
  -1   4  12       46.95       44.79      1.02 o
   0   4  12        3.49        3.09      0.34 o
   1   4  12       27.36       29.16      0.69 o
   2   4  12        3.41        3.78      0.28 o
   3   4  12       49.23       46.74      1.10 o
   4   4  12      121.82      129.55      2.42 o
   5   4  12       70.36       73.01      1.98 o
   6   4  12        0.49        0.48      0.61 o
  -4   5  12       39.98       46.51      4.21 o
  -3   5  12       29.96       27.49      1.83 o
  -2   5  12        5.18        5.85      0.52 o
  -1   5  12       66.53       56.03      1.19 o
   0   5  12       94.59       87.21      1.69 o
   1   5  12       26.50       26.76      0.70 o
   2   5  12        0.96        1.22      0.23 o
   3   5  12        2.12        1.47      0.36 o
   4   5  12        0.31        2.41      0.51 o
   5   5  12       34.51       38.57      1.98 o
  -3   6  12        7.14        5.82      0.81 o
  -2   6  12       44.16       41.48      1.29 o
  -1   6  12        1.67        1.49      0.38 o
   0   6  12        4.95        4.05      0.65 o
   1   6  12       19.72       17.77      0.69 o
   2   6  12       46.10       48.16      1.27 o
   3   6  12       20.77       20.16      0.95 o
   4   6  12        8.52        9.18      0.83 o
   5   6  12        5.35        3.68      0.58 o
  -2   7  12        3.51        3.50      0.53 o
  -1   7  12       10.58        5.71      0.82 o
   0   7  12       20.86       22.78      1.23 o
   1   7  12       21.81       27.73      0.95 o
   2   7  12        0.60        1.54      0.38 o
   3   7  12       18.79       17.29      1.11 o
   4   7  12        0.23        0.00      0.47 o
  -1   8  12        1.39        1.02      0.72 o
   0   8  12       21.52       21.49      1.36 o
   1   8  12        3.32        3.82      0.70 o
   2   8  12        4.25        5.45      1.32 o
   3   8  12        0.01        0.00      0.92 o
  -3  -4  13        0.96        0.20      0.57 o
  -2  -4  13        9.09       13.26      0.82 o
  -1  -4  13        0.11        0.08      0.44 o
   0  -4  13        0.55        0.83      0.64 o
   1  -4  13        0.00        0.16      0.49 o
  -4  -3  13        0.12        0.00      0.77 o
  -3  -3  13        0.81        0.16      0.53 o
  -2  -3  13        1.63        3.11      0.48 o
  -1  -3  13        0.50        0.85      0.36 o
   0  -3  13        7.92        9.43      0.86 o
   1  -3  13        1.41        1.76      0.61 o
   2  -3  13        1.64        0.99      0.44 o
   3  -3  13        5.55        8.42      2.48 o
  -5  -2  13       24.83       30.27      1.36 o
  -4  -2  13        7.82        9.79      0.96 o
  -3  -2  13       46.22       46.17      1.78 o
  -2  -2  13       22.51       23.83      0.90 o
  -1  -2  13        1.03        1.57      0.69 o
   0  -2  13       81.55       86.78      1.92 o
   1  -2  13       21.03       19.52      0.84 o
   2  -2  13       53.51       51.19      1.32 o
   3  -2  13       23.20       18.39      1.04 o
   4  -2  13       39.88       33.98      1.59 o
  -5  -1  13        3.48        1.81      0.54 o
  -4  -1  13       29.00       22.32      1.19 o
  -3  -1  13       61.31       61.02      1.89 o
  -2  -1  13       11.50       12.93      0.62 o
  -1  -1  13       46.81       40.74      0.98 o
   0  -1  13       54.79       62.41      1.06 o
   1  -1  13        0.01        0.34      0.27 o
   2  -1  13       80.90       84.48      1.63 o
   3  -1  13        4.68        3.07      0.49 o
   4  -1  13        7.36        4.99      0.63 o
  -5   0  13       41.44       46.84      1.62 o
  -4   0  13       33.89       30.70      2.41 o
  -3   0  13        7.55        8.65      0.76 o
  -2   0  13        0.01        0.00      0.23 o
  -1   0  13      200.75      200.06      2.39 o
   0   0  13       36.16       34.51      0.95 o
   1   0  13       66.01       60.55      1.23 o
   2   0  13       23.21       17.89      0.72 o
   3   0  13       39.50       38.62      1.19 o
   4   0  13       46.94       49.05      2.00 o
   5   0  13        4.40        2.37      0.56 o
  -5   1  13       22.41       24.06      1.24 o
  -4   1  13       26.06       26.43      1.03 o
  -3   1  13       27.11       28.88      1.09 o
  -2   1  13      280.24      268.16      3.69 o
  -1   1  13      343.64      335.89      3.84 o
   0   1  13      102.90      109.15      1.68 o
   1   1  13        0.99        0.87      0.24 o
   2   1  13      122.06      103.77      1.50 o
   3   1  13        0.15        0.58      0.31 o
   4   1  13       12.62       13.65      0.84 o
   5   1  13        1.28        2.64      0.58 o
  -5   2  13        1.31        2.42      0.55 o
  -4   2  13       21.81       17.19      1.16 o
  -3   2  13      107.94      111.44      2.57 o
  -2   2  13       53.95       46.62      1.09 o
  -1   2  13       63.80       63.69      1.36 o
   0   2  13        1.23        1.59      0.29 o
   1   2  13      117.86      118.47      1.54 o
   2   2  13       13.43       14.04      0.58 o
   3   2  13       13.12       12.82      0.66 o
   4   2  13        0.12        0.00      0.33 o
   5   2  13        0.37        0.03      0.36 o
  -5   3  13        0.09        0.00      0.41 o
  -4   3  13        0.21        0.48      0.47 o
  -3   3  13        2.06        0.83      0.48 o
  -2   3  13       47.86       50.89      1.19 o
  -1   3  13      215.35      209.71      2.83 o
   0   3  13        0.76        0.59      0.26 o
   1   3  13        1.49        1.87      0.26 o
   2   3  13       10.07        9.11      0.47 o
   3   3  13       75.45       75.48      1.44 o
   4   3  13       16.40       17.67      0.85 o
   5   3  13        6.29        6.37      0.64 o
  -4   4  13       43.00       42.04      1.81 o
  -3   4  13        0.52        0.78      0.47 o
  -2   4  13        1.50        2.73      0.36 o
  -1   4  13       36.73       33.40      1.05 o
   0   4  13        1.53        2.11      0.37 o
   1   4  13       71.60       68.55      1.24 o
   2   4  13        2.50        2.48      0.27 o
   3   4  13       34.53       36.12      1.10 o
   4   4  13        7.89       10.28      0.81 o
   5   4  13        0.41        1.54      0.47 o
  -4   5  13        0.73        0.59      0.56 o
  -3   5  13        3.04        4.56      1.05 o
  -2   5  13        7.86        6.28      0.64 o
  -1   5  13        2.85        1.54      0.34 o
   0   5  13        6.48        6.65      0.52 o
   1   5  13      118.84      110.08      1.81 o
   2   5  13        5.45        6.16      0.42 o
   3   5  13        0.76        1.05      0.42 o
   4   5  13        1.83        2.49      0.59 o
   5   5  13        1.52        2.75      0.58 o
  -3   6  13        0.89        1.84      0.59 o
  -2   6  13       57.75       55.95      1.72 o
  -1   6  13        0.51        0.10      0.35 o
   0   6  13        2.06        1.84      0.52 o
   1   6  13       29.56       24.84      0.85 o
   2   6  13        0.03        0.45      0.32 o
   3   6  13      256.53      269.83      4.23 o
   4   6  13        1.69        1.68      0.55 o
   5   6  13       13.84       17.22      1.41 o
  -2   7  13       15.20       16.93      0.95 o
  -1   7  13        2.74        1.82      0.56 o
   0   7  13        3.85        4.59      0.78 o
   1   7  13        0.13        1.26      0.57 o
   2   7  13        7.20        7.61      1.06 o
   3   7  13        0.76        0.33      0.61 o
   4   7  13        7.36        9.45      1.23 o
   0   8  13       14.87       19.02      1.47 o
   1   8  13        1.01        0.83      0.52 o
   2   8  13       22.53       27.68      1.26 o
  -1  -4  14        1.82        2.70      0.70 o
   0  -4  14        7.25        5.81      1.10 o
  -3  -3  14       47.96       54.06      3.95 o
  -2  -3  14        1.44        1.20      0.44 o
  -1  -3  14        0.16        0.75      0.48 o
   0  -3  14       39.30       43.36      3.03 o
   1  -3  14       10.38        9.05      0.89 o
   2  -3  14        6.10        4.71      0.84 o
  -4  -2  14       53.49       52.57      3.05 o
  -3  -2  14       52.21       62.72      2.15 o
  -2  -2  14       29.95       32.87      0.95 o
  -1  -2  14        7.51        5.74      0.48 o
   0  -2  14        0.16        1.01      0.52 o
   1  -2  14        1.32        1.70      0.44 o
   2  -2  14       18.59       21.29      1.56 o
   3  -2  14        0.34        0.15      0.70 o
  -4  -1  14        0.17        0.00      0.52 o
  -3  -1  14        0.07        2.62      0.65 o
  -2  -1  14       29.68       29.97      0.96 o
  -1  -1  14        0.03        0.03      0.25 o
   0  -1  14       53.05       47.91      1.56 o
   1  -1  14        2.22        1.05      0.40 o
   2  -1  14        9.39       12.72      0.76 o
   3  -1  14        5.88        6.10      0.71 o
   4  -1  14        7.69        7.08      0.91 o
  -4   0  14        2.77        1.29      0.58 o
  -3   0  14       10.56       10.65      0.98 o
  -2   0  14        1.86        0.82      0.41 o
  -1   0  14       67.23       74.63      1.36 o
   0   0  14       22.40       22.37      0.93 o
   1   0  14       40.90       36.32      0.98 o
   2   0  14        1.42        0.43      0.32 o
   3   0  14        0.04        0.00      0.56 o
   4   0  14        4.86        5.92      0.71 o
  -4   1  14        4.68        5.75      0.68 o
  -3   1  14      113.50      118.71      2.52 o
  -2   1  14        1.26        2.60      0.40 o
  -1   1  14      134.40      132.65      2.16 o
   0   1  14       86.52       89.02      1.62 o
   1   1  14        4.20        5.48      0.40 o
   2   1  14       11.78       10.13      0.58 o
   3   1  14        3.48        2.58      0.56 o
   4   1  14        0.86        0.00      0.42 o
   5   1  14        0.97        1.19      0.52 o
  -4   2  14        0.85        1.08      0.57 o
  -3   2  14       46.28       48.93      1.41 o
  -2   2  14       25.54       24.01      0.81 o
  -1   2  14      434.79      435.53      5.93 o
   0   2  14        0.01        0.20      0.37 o
   1   2  14       18.06       16.69      0.62 o
   2   2  14        7.48        9.19      0.52 o
   3   2  14        1.12        1.60      0.41 o
   4   2  14       23.06       25.09      1.54 o
   5   2  14        3.06        1.82      0.62 o
  -4   3  14        3.44        2.78      0.64 o
  -3   3  14       42.61       43.36      1.44 o
  -2   3  14        0.34        0.97      0.33 o
  -1   3  14      216.68      213.24      2.97 o
   0   3  14       13.04       13.43      0.87 o
   1   3  14       15.66       17.12      0.61 o
   2   3  14        3.36        2.94      0.32 o
   3   3  14       19.26       18.93      0.87 o
   4   3  14       14.19       15.35      0.87 o
   5   3  14        0.01        0.71      0.47 o
  -4   4  14       18.09       15.81      1.52 o
  -3   4  14        8.60       10.05      0.96 o
  -2   4  14       51.34       52.65      1.54 o
  -1   4  14        0.36        0.96      0.35 o
   0   4  14       31.20       27.47      0.96 o
   1   4  14       57.78       54.08      1.11 o
   2   4  14        2.50        1.81      0.28 o
   3   4  14        1.41        1.88      0.44 o
   4   4  14       52.47       52.24      2.02 o
   5   4  14       18.89       16.32      1.32 o
  -3   5  14        1.08        0.17      0.51 o
  -2   5  14       21.61       21.36      1.32 o
  -1   5  14       29.88       31.84      2.17 o
   0   5  14        0.36        0.20      0.29 o
   1   5  14        2.52        2.64      0.37 o
   2   5  14        4.05        6.01      0.60 o
   3   5  14      105.59      109.92      2.57 o
   4   5  14      115.10      109.37      4.29 o
  -2   6  14       18.07       20.91      1.69 o
  -1   6  14        0.09        0.00      0.38 o
   0   6  14        2.18        0.55      0.52 o
   1   6  14        8.91        8.37      0.59 o
   2   6  14        2.77        3.90      0.49 o
   3   6  14       41.81       47.65      2.48 o
   4   6  14        7.56        7.29      1.23 o
  -1   7  14       16.52       15.12      1.00 o
   0   7  14       25.19       29.10      1.49 o
   1   7  14        7.51        7.81      0.91 o
   2   7  14       15.59       17.49      1.23 o
   3   7  14        1.75        1.47      1.10 o
  -2  -3  15       34.32       38.60      1.23 o
  -1  -3  15        0.64        0.00      0.57 o
   0  -3  15        0.20        2.40      0.75 o
  -3  -2  15       19.35       14.26      2.20 o
  -2  -2  15       30.82       35.95      1.15 o
  -1  -2  15        0.32        0.07      0.38 o
   0  -2  15       32.00       25.02      1.49 o
   1  -2  15       27.21       30.22      1.40 o
   2  -2  15        4.39        5.64      0.66 o
  -4  -1  15        1.24        1.45      0.64 o
  -3  -1  15       37.07       33.75      1.62 o
  -2  -1  15        4.82        6.20      0.59 o
  -1  -1  15        0.34        0.18      0.37 o
   0  -1  15       22.22       28.44      1.29 o
   1  -1  15        0.00        0.01      0.38 o
   2  -1  15        1.18        0.65      0.43 o
   3  -1  15        1.43        2.64      0.84 o
  -4   0  15        3.63        4.71      0.81 o
  -3   0  15       74.39       81.48      2.38 o
  -2   0  15       25.63       26.35      0.96 o
  -1   0  15       29.37       24.20      0.99 o
   0   0  15       27.45       31.11      1.09 o
   1   0  15        8.13        7.59      0.60 o
   2   0  15       21.33       21.30      1.04 o
   3   0  15        0.00        0.01      0.43 o
   4   0  15        0.12        0.00      0.84 o
  -4   1  15        5.90        5.83      0.83 o
  -3   1  15       23.10       25.54      1.90 o
  -2   1  15       10.58       12.13      0.82 o
  -1   1  15        1.76        3.89      0.49 o
   0   1  15        4.06        5.16      0.55 o
   1   1  15       10.30       10.59      0.62 o
   2   1  15      164.87      164.80      4.08 o
   3   1  15       17.99       14.19      0.94 o
   4   1  15       10.44        7.63      0.98 o
  -4   2  15       19.50       20.67      1.21 o
  -3   2  15        0.01        0.07      0.48 o
  -2   2  15       91.23       87.47      2.02 o
  -1   2  15        0.61        0.68      0.37 o
   0   2  15        5.59        7.30      0.61 o
   1   2  15       40.64       37.19      0.89 o
   2   2  15       13.00       13.11      0.77 o
   3   2  15        0.91        0.00      0.42 o
   4   2  15       34.38       39.45      2.23 o
  -4   3  15       15.99       18.48      1.41 o
  -3   3  15       18.70       23.78      1.42 o
  -2   3  15       10.98        9.61      0.69 o
  -1   3  15       10.39        9.38      0.65 o
   0   3  15       29.55       34.21      1.27 o
   1   3  15       14.12       14.12      0.80 o
   2   3  15       10.58        9.57      0.56 o
   3   3  15        0.15        0.03      0.40 o
   4   3  15       28.66       32.74      1.27 o
  -3   4  15        8.68        9.74      1.05 o
  -2   4  15       27.48       25.65      1.11 o
  -1   4  15       25.78       25.97      0.93 o
   0   4  15        2.34        1.47      0.37 o
   1   4  15        4.06        3.26      0.49 o
   2   4  15        1.54        1.50      0.37 o
   3   4  15       29.14       31.05      1.95 o
   4   4  15        1.53        1.95      0.64 o
  -3   5  15        4.60        5.39      0.97 o
  -2   5  15        0.44        0.35      0.42 o
  -1   5  15       66.94       70.78      1.83 o
   0   5  15        2.14        2.03      0.41 o
   1   5  15        5.70        7.53      0.66 o
   2   5  15        7.30        6.46      0.58 o
   3   5  15       22.38       21.82      1.29 o
   4   5  15      110.70      130.89      4.22 o
  -2   6  15        1.24        1.30      0.49 o
  -1   6  15       24.26       28.42      1.15 o
   0   6  15       30.42       30.05      3.03 o
   1   6  15        0.58        1.04      0.57 o
   2   6  15        5.17        6.52      0.63 o
   3   6  15        1.45        1.80      0.70 o
   0   7  15        0.00        0.00      0.57 o
   1   7  15        6.66       10.33      1.04 o
   2   7  15        4.53        5.63      0.59 o
  -2  -2  16        1.17        1.86      0.50 o
  -1  -2  16        1.23        1.47      0.65 o
   0  -2  16        2.01        2.27      0.70 o
   1  -2  16        8.69        5.68      1.65 o
  -3  -1  16        6.93        5.51      0.97 o
  -2  -1  16        6.48        7.17      0.72 o
  -1  -1  16        0.33        0.00      0.36 o
   0  -1  16       23.80       31.96      1.63 o
   1  -1  16        0.03        0.00      0.49 o
   2  -1  16       12.79       11.50      0.92 o
  -3   0  16        7.87       11.39      1.28 o
  -2   0  16       25.98       28.16      1.30 o
  -1   0  16        3.28        4.39      0.56 o
   0   0  16       21.24       18.78      0.93 o
   1   0  16        3.03        3.11      0.57 o
   2   0  16       44.89       50.52      1.66 o
   3   0  16        4.07        3.46      0.84 o
  -3   1  16        1.26        0.94      0.60 o
  -2   1  16        0.30        1.08      0.79 o
  -1   1  16        5.47        6.13      0.82 o
   0   1  16       19.58       20.42      1.31 o
   1   1  16        9.01        7.68      0.63 o
   2   1  16        5.91        8.82      0.79 o
   3   1  16       19.14       18.30      1.48 o
  -3   2  16        5.31        6.50      0.86 o
  -2   2  16       19.40       18.97      1.67 o
  -1   2  16      150.77      164.22      2.81 o
   0   2  16       10.62        8.96      0.77 o
   1   2  16       63.62       58.65      1.44 o
   2   2  16       21.84       20.00      1.05 o
   3   2  16       14.90       13.19      0.94 o
  -3   3  16       16.55       16.82      1.96 o
  -2   3  16       24.89       20.03      1.05 o
  -1   3  16        6.24        5.76      0.63 o
   0   3  16       32.97       37.85      1.36 o
   1   3  16        7.00        8.13      0.59 o
   2   3  16       59.98       61.09      1.86 o
   3   3  16        7.26        6.31      0.82 o
   4   3  16        2.49        3.21      0.75 o
  -2   4  16       22.50       22.18      2.04 o
  -1   4  16       54.27       62.99      1.74 o
   0   4  16        1.39        1.27      0.49 o
   1   4  16        0.21        0.03      0.32 o
   2   4  16        0.12        0.00      0.46 o
   3   4  16        3.72        5.02      0.84 o
  -2   5  16        0.62        1.08      0.51 o
  -1   5  16       48.68       54.09      1.54 o
   0   5  16        0.38        0.00      0.42 o
   1   5  16        0.01        0.00      0.42 o
   2   5  16        1.12        1.07      0.42 o
   3   5  16        2.27        0.73      1.10 o
  -1   6  16        0.03        0.31      0.42 o
   0   6  16       19.41       17.40      1.36 o
   1   6  16       32.26       29.38      1.49 o
   2   6  16        0.70        0.72      0.59 o
  -1  -1  17        0.60        0.62      0.49 o
   0  -1  17        1.16        2.88      0.75 o
  -2   0  17       11.18       13.70      0.85 o
  -1   0  17       10.04       11.31      0.80 o
   0   0  17        1.38        1.96      0.58 o
   1   0  17        7.27        8.91      1.10 o
   2   0  17        6.09       10.74      0.87 o
  -2   1  17        2.90        3.20      0.47 o
  -1   1  17       80.72       84.02      1.90 o
   0   1  17        1.32        0.80      0.53 o
   1   1  17        4.49        4.37      0.84 o
   2   1  17        4.71        4.46      0.66 o
  -2   2  17        8.96       12.15      0.87 o
  -1   2  17        0.50        0.95      0.47 o
   0   2  17        1.66        1.85      0.56 o
   1   2  17        4.48        4.02      0.64 o
   2   2  17       16.65       16.54      1.19 o
   3   2  17        1.32        0.64      0.78 o
  -2   3  17        1.38        1.46      0.46 o
  -1   3  17        9.26        8.15      0.79 o
   0   3  17        9.90        7.96      0.81 o
   1   3  17        1.45        2.23      0.53 o
   2   3  17       37.19       39.99      2.81 o
   3   3  17        0.03        0.00      0.73 o
  -2   4  17        1.14        0.57      0.48 o
  -1   4  17       33.47       33.46      1.22 o
   0   4  17        0.11        0.00      0.42 o
   1   4  17       36.32       37.86      1.40 o
   2   4  17        8.67        9.87      0.74 o
   3   4  17        5.62        4.96      1.28 o
  -1   5  17       12.98       10.98      0.83 o
   0   5  17       23.85       26.14      1.29 o
   1   5  17       57.22       60.15      2.35 o
   2   5  17        0.01        0.00      0.37 o
   0   1  18      143.87      167.13      4.26 o
  -1   2  18       39.67       36.92      2.09 o
   0   2  18       12.73       14.41      1.09 o
   1   2  18        2.80        1.93      0.59 o
  -1   3  18        7.18        7.11      0.74 o
   0   3  18        0.69        1.04      0.59 o
   1   3  18        9.94        8.51      0.83 o
   0   4  18        3.73        2.87      0.64 o
   1   4  18       38.00       37.83      1.48 o
 
